# Supplementary material for: Different mutational characteristics of TSG in cell lines and surgical specimens
Source: Tumour Biol. 2014 Aug 14;35(11):11311–8. doi: 10.1007/s13277-014-2444-5 (PMC4244698; doi:10.1007/s13277-014-2444-5)
Supplement: Supplementary file 1 — (XLS 3430 KB) [file 13277_2014_2444_MOESM1_ESM.xls]

## Sheet: Sheet1
Supplementary Table 1
A complete comparison of homo/heterozygous mutation occurrence (HO/HE) in human cancer cell lines and surgical samples. M – mutated sample; N - non mutated sample, HO – homozygous mutation; HE – heterozygous mutation;
Gene name	N TS	M TS	HO TS	HE TS	N TS	M TS	HO	HE	%M TS	%M CL	%HO TS	%HO CL	p-value M/N	p-value HO/HE
#39340	8	0	0	0	14	0	0	0	0	0	0	0	1	1
A1BG	61	1	0	0	29	0	0	0	0.016129	0	0	0	1	1
A1CF	52	6	0	2	15	0	0	0	0.103448	0	0	0	0.334549	1
A2LD1	32	0	0	0	14	0	0	0	0	0	0	0	1	1
A2M	455	14	1	5	29	0	0	0	0.0298507	0	0.166667	0	1	1
A2ML1	61	10	1	2	29	0	0	0	0.140845	0	0.333333	0	0.059149	1
A2RRG4_HUMAN	53	0	0	0	15	0	0	0	0	0	0	0	1	1
A3GALT2P	53	0	0	0	15	0	0	0	0	0	0	0	1	1
A4D198_HUMAN	32	0	0	0	14	0	0	0	0	0	0	0	1	1
A4D226_HUMAN	53	0	0	0	15	0	0	0	0	0	0	0	1	1
A4GALT	59	4	0	2	29	0	0	0	0.0634921	0	0	0	0.30407	1
A4GNT	60	2	0	1	29	0	0	0	0.0322581	0	0	0	1	1
AAAS	61	4	1	0	29	0	0	0	0.0615385	0	1	0	0.30769	1
AACS	60	3	0	3	29	0	0	0	0.047619	0	0	0	0.548997	1
AADAC	249	5	0	3	29	0	0	0	0.019685	0	0	0	1	1
AADACL2	61	3	0	1	29	1	1	0	0.046875	0.0333333	0	1	1	1
AADACL3	21	4	0	1	1	0	0	0	0.16	0	0	0	1	1
AADACL4	53	2	0	0	15	0	0	0	0.0363636	0	0	0	1	1
AADAT	61	1	0	1	29	0	0	0	0.016129	0	0	0	1	1
AAGAB	64	2	0	0	29	0	0	0	0.030303	0	0	0	1	1
AAK1	61	1	0	0	82	0	0	0	0.016129	0	0	0	0.430556	1
AAMP	61	4	0	0	29	0	0	0	0.0615385	0	0	0	0.30769	1
AANAT	61	0	0	0	29	0	0	0	0	0	0	0	1	1
AARS	61	1	0	0	29	1	0	1	0.016129	0.0333333	0	0	0.548256	1
AARS2	61	6	0	3	29	2	0	2	0.0895522	0.0645161	0	0	1	1
AARSD1	61	1	0	0	29	0	0	0	0.016129	0	0	0	1	1
AASDH	61	2	0	2	29	2	0	1	0.031746	0.0645161	0	0	0.596314	1
AASDHPPT	61	1	0	0	29	0	0	0	0.016129	0	0	0	1	1
AASS	62	3	0	2	29	0	0	0	0.0461538	0	0	0	0.549999	1
AATF	61	1	0	0	29	1	0	1	0.016129	0.0333333	0	0	0.548256	1
AATK	241	0	0	0	64	4	2	1	0	0.0588235	0	0.666667	0.00218611	1
AB019437_1	1	0	0	0	0	1	1	0	0	1	0	1	1	1
ABAT	61	3	0	0	30	2	0	2	0.046875	0.0625	0	0	1	1
ABCA1	602	17	1	7	33	3	0	3	0.0274637	0.0833333	0.125	0	0.0912091	1
ABCA10	62	8	1	2	29	1	0	0	0.114286	0.0333333	0.333333	0	0.271655	1
ABCA12	61	17	0	5	29	3	1	2	0.217949	0.09375	0	0.333333	0.175068	0.375
ABCA13	465	39	1	11	29	1	0	1	0.077381	0.0333333	0.0833333	0	0.717153	1
ABCA2	61	8	0	2	29	0	0	0	0.115942	0	0	0	0.100465	1
ABCA3	612	18	0	6	33	2	1	1	0.0285714	0.0571429	0	0.5	0.284014	0.25
ABCA4	118	26	5	4	35	1	0	1	0.180556	0.0277778	0.555556	0	0.0188515	1
ABCA5	60	3	0	2	29	0	0	0	0.047619	0	0	0	0.548997	1
ABCA6	118	15	1	4	34	0	0	0	0.112782	0	0.2	0	0.0427474	1
ABCA7	61	9	0	3	29	3	1	2	0.128571	0.09375	0	0.333333	0.748721	1
ABCA8	64	10	0	2	30	0	0	0	0.135135	0	0	0	0.0594034	1
ABCA9	64	14	0	4	29	1	0	1	0.179487	0.0333333	0	0	0.0627352	1
ABCB1	517	13	0	4	36	3	0	3	0.0245283	0.0769231	0	0	0.0895149	1
ABCB10	118	4	0	2	33	1	0	1	0.0327869	0.0294118	0	0	1	1
ABCB11	106	7	0	3	30	1	0	1	0.0619469	0.0322581	0	0	1	1
ABCB4	61	9	1	3	29	1	0	1	0.128571	0.0333333	0.25	0	0.274027	1
ABCB5	122	13	0	5	34	3	2	0	0.0962963	0.0810811	0	1	1	0.047619
ABCB6	118	4	0	2	34	1	0	1	0.0327869	0.0285714	0	0	1	1
ABCB7	62	2	0	1	69	0	0	0	0.03125	0	0	0	0.229665	1
ABCB8	174	4	0	2	19	1	0	1	0.0224719	0.05	0	0	0.416193	1
ABCB9	62	4	0	0	29	0	0	0	0.0606061	0	0	0	0.309603	1
ABCC1	64	4	0	1	29	0	0	0	0.0588235	0	0	0	0.31361	1
ABCC10	61	6	0	3	29	0	0	0	0.0895522	0	0	0	0.17339	1
ABCC11	61	7	1	2	29	0	0	0	0.102941	0	0.333333	0	0.0991597	1
ABCC12	61	9	0	3	29	1	1	0	0.128571	0.0333333	0	1	0.274027	0.25
ABCC2	62	7	0	1	29	1	0	0	0.101449	0.0333333	0	0	0.428887	1
ABCC3	61	8	0	5	29	0	0	0	0.115942	0	0	0	0.100465	1
ABCC4	461	8	1	4	29	1	0	1	0.0170576	0.0333333	0.2	0	0.430331	1
ABCC4_ENST00000376887	0	4	2	0	0	1	0	1	1	1	1	0	1	0.333333
ABCC5	103	10	0	5	31	0	0	0	0.0884956	0	0	0	0.119024	1
ABCC6	61	7	0	2	29	2	1	1	0.102941	0.0645161	0	0.5	0.71578	1
ABCC8	61	7	0	0	30	1	0	1	0.102941	0.0322581	0	0	0.42902	1
ABCC9	63	16	1	5	30	2	0	1	0.202532	0.0625	0.166667	0	0.0900308	1
ABCD1	61	1	0	0	69	0	0	0	0.016129	0	0	0	0.473282	1
ABCD2	64	9	0	3	30	1	0	1	0.123288	0.0322581	0	0	0.274709	1
ABCD3	61	6	1	2	29	0	0	0	0.0895522	0	0.333333	0	0.17339	1
ABCD4	120	5	0	0	73	3	0	3	0.04	0.0394737	0	0	1	1
ABCE1	61	6	0	2	29	0	0	0	0.0895522	0	0	0	0.17339	1
ABCF1	61	3	0	0	29	0	0	0	0.046875	0	0	0	0.549466	1
ABCF2	60	3	0	2	29	1	0	1	0.047619	0.0333333	0	0	1	1
ABCF3	61	5	0	1	29	1	0	1	0.0757576	0.0333333	0	0	0.661816	1
ABCG1	60	5	0	3	29	0	0	0	0.0769231	0	0	0	0.319229	1
ABCG2	60	8	0	2	29	0	0	0	0.117647	0	0	0	0.100581	1
ABCG4	61	2	0	0	29	1	0	1	0.031746	0.0333333	0	0	1	1
ABCG5	61	5	0	2	29	0	0	0	0.0757576	0	0	0	0.318621	1
ABCG8	61	7	1	1	29	1	0	1	0.102941	0.0333333	0.5	0	0.428505	1
ABHD1	61	0	0	0	29	0	0	0	0	0	0	0	1	1
ABHD10	61	1	0	0	29	0	0	0	0.016129	0	0	0	1	1
ABHD11	61	0	0	0	29	0	0	0	0	0	0	0	1	1
ABHD12	61	3	0	1	29	0	0	0	0.046875	0	0	0	0.549466	1
ABHD12B	119	1	0	0	33	1	1	0	0.00833333	0.0294118	0	1	0.393939	1
ABHD13	61	4	0	0	29	0	0	0	0.0615385	0	0	0	0.30769	1
ABHD14A	61	1	0	1	29	0	0	0	0.016129	0	0	0	1	1
ABHD14B	61	0	0	0	29	0	0	0	0	0	0	0	1	1
ABHD15	61	1	0	0	29	1	0	1	0.016129	0.0333333	0	0	0.548256	1
ABHD16A	61	1	0	1	30	0	0	0	0.016129	0	0	0	1	1
ABHD16B	61	0	0	0	29	0	0	0	0	0	0	0	1	1
ABHD2	61	2	0	1	68	1	0	1	0.031746	0.0144928	0	0	0.605514	1
ABHD3	61	3	0	2	29	0	0	0	0.046875	0	0	0	0.549466	1
ABHD4	60	2	0	1	29	0	0	0	0.0322581	0	0	0	1	1
ABHD5	62	5	1	2	29	0	0	0	0.0746269	0	0.333333	0	0.318152	1
ABHD6	62	3	0	0	29	0	0	0	0.0461538	0	0	0	0.549999	1
ABHD8	61	1	0	0	29	0	0	0	0.016129	0	0	0	1	1
ABI1	545	3	0	1	69	0	0	0	0.00547445	0	0	0	1	1
ABI2	62	5	1	0	29	0	0	0	0.0746269	0	1	0	0.318152	1
ABI3	62	2	0	0	29	0	0	0	0.03125	0	0	0	1	1
ABI3BP	108	9	0	3	31	0	0	0	0.0769231	0	0	0	0.20476	1
ABL1	3236	982	20	15	98	4	0	4	0.232812	0.0392157	0.571429	0	1.41401e-07	0.047124
ABL2	379	8	0	3	83	1	0	1	0.0206718	0.0119048	0	0	1	1
ABLIM1	124	4	0	1	33	2	1	1	0.03125	0.0571429	0	0.5	0.609849	1
ABLIM2	32	4	0	2	13	2	0	2	0.111111	0.133333	0	0	1	1
ABLIM3	64	2	1	0	30	1	0	1	0.030303	0.0322581	1	0	1	1
ABO	62	4	0	2	29	0	0	0	0.0606061	0	0	0	0.309603	1
ABP1	103	9	1	3	30	1	1	0	0.0803571	0.0322581	0.25	1	0.690404	0.4
ABR	61	6	0	2	29	0	0	0	0.0895522	0	0	0	0.17339	1
ABRA	61	2	0	2	29	0	0	0	0.031746	0	0	0	1	1
ABT1	61	1	0	0	29	0	0	0	0.016129	0	0	0	1	1
ABTB1	61	3	0	0	29	0	0	0	0.046875	0	0	0	0.549466	1
ABTB2	151	8	0	2	29	2	1	1	0.0503145	0.0645161	0	0.5	0.668193	1
AC002472.13	208	2	0	2	1	0	0	0	0.00952381	0	0	0	1	1
AC007731_16	21	0	0	0	1	1	0	1	0	0.5	0	0	0.0869565	1
AC008537_5-2	21	0	0	0	1	1	0	1	0	0.5	0	0	0.0869565	1
AC010872_2	21	1	0	0	1	1	0	1	0.0454545	0.5	0	0	0.163043	1
AC012100.1	21	3	0	1	1	0	0	0	0.125	0	0	0	1	1
AC013469_8-2	21	9	1	1	1	1	0	1	0.3	0.5	0.5	0	0.534274	1
AC022098.2	22	0	0	0	1	0	0	0	0	0	0	0	1	1
AC027369_8	21	0	0	0	1	1	1	0	0	0.5	0	1	0.0869565	1
AC068473.1	22	1	1	0	1	0	0	0	0.0434783	0	1	0	1	1
AC079612.1	21	3	1	2	1	0	0	0	0.125	0	0.333333	0	1	1
AC092070_2	53	1	0	0	15	1	0	1	0.0185185	0.0625	0	0	0.407453	1
AC093393.1	21	1	0	1	1	0	0	0	0.0454545	0	0	0	1	1
AC097374_3	21	1	0	0	1	1	0	1	0.0454545	0.5	0	0	0.163043	1
AC099524.1	21	2	0	1	1	0	0	0	0.0869565	0	0	0	1	1
AC103710_2	53	0	0	0	15	1	1	0	0	0.0625	0	1	0.231884	1
AC112491_4	21	0	0	0	1	1	0	1	0	0.5	0	0	0.0869565	1
AC114273.2	21	3	0	3	1	0	0	0	0.125	0	0	0	1	1
AC120042.2	21	1	0	1	1	0	0	0	0.0454545	0	0	0	1	1
AC127391_4	21	0	0	0	1	1	0	1	0	0.5	0	0	0.0869565	1
AC142381_2	21	0	0	0	1	1	0	1	0	0.5	0	0	0.0869565	1
AC142381_2_ENST00000356559	21	0	0	0	1	1	0	1	0	0.5	0	0	0.0869565	1
ACAA1	61	1	0	1	29	0	0	0	0.016129	0	0	0	1	1
ACAA2	62	0	0	0	29	0	0	0	0	0	0	0	1	1
ACACA	121	10	1	2	34	0	0	0	0.0763359	0	0.333333	0	0.124678	1
ACACB	62	11	1	3	30	1	0	1	0.150685	0.0322581	0.25	0	0.103066	1
ACAD10	63	9	0	0	29	0	0	0	0.125	0	0	0	0.0563858	1
ACAD11	62	3	1	0	29	0	0	0	0.0461538	0	1	0	0.549999	1
ACAD8	62	0	0	0	29	0	0	0	0	0	0	0	1	1
ACAD9	60	6	0	2	29	1	1	0	0.0909091	0.0333333	0	1	0.428343	0.333333
ACADL	62	3	0	2	29	0	0	0	0.0461538	0	0	0	0.549999	1
ACADM	118	3	0	2	33	1	0	1	0.0247934	0.0294118	0	0	1	1
ACADS	59	5	0	2	30	0	0	0	0.078125	0	0	0	0.173452	1
ACADSB	62	3	1	0	29	0	0	0	0.0461538	0	1	0	0.549999	1
ACADVL	61	4	1	0	29	0	0	0	0.0615385	0	1	0	0.30769	1
ACAN	21	18	5	3	1	0	0	0	0.461538	0	0.625	0	1	1
ACAP1	215	8	0	3	33	1	0	1	0.0358744	0.0294118	0	0	1	1
ACAP2	107	3	0	1	31	1	0	1	0.0272727	0.03125	0	0	1	1
ACAP3	61	2	0	0	29	0	0	0	0.031746	0	0	0	1	1
ACAT1	62	1	0	1	29	0	0	0	0.015873	0	0	0	1	1
ACAT2	60	1	0	1	29	0	0	0	0.0163934	0	0	0	1	1
ACBD3	61	2	0	0	69	0	0	0	0.031746	0	0	0	0.225885	1
ACBD4	61	0	0	0	29	0	0	0	0	0	0	0	1	1
ACBD5	62	0	0	0	29	0	0	0	0	0	0	0	1	1
ACBD6	62	1	0	0	30	0	0	0	0.015873	0	0	0	1	1
ACBD7	61	0	0	0	29	0	0	0	0	0	0	0	1	1
ACCN1	119	6	0	2	34	1	1	0	0.048	0.0285714	0	1	1	0.333333
ACCN1_ENST00000359872	7	7	0	0	0	1	1	0	0.5	1	0	1	1	1
ACCN2	62	6	0	1	30	0	0	0	0.0882353	0	0	0	0.17306	1
ACCN3	60	3	0	1	29	0	0	0	0.047619	0	0	0	0.548997	1
ACCN4	61	0	0	0	29	1	0	1	0	0.0333333	0	0	0.32967	1
ACCN5	64	4	1	1	29	2	1	1	0.0588235	0.0645161	0.5	0.5	1	1
ACCS	118	1	0	1	33	3	0	3	0.00840336	0.0833333	0	0	0.0392808	1
ACCSL	61	3	0	0	29	0	0	0	0.046875	0	0	0	0.549466	1
ACD	61	4	0	0	70	1	0	1	0.0615385	0.0140845	0	0	0.192674	1
ACE	61	12	0	2	30	0	0	0	0.164384	0	0	0	0.0168257	1
ACE2	61	4	0	0	70	0	0	0	0.0615385	0	0	0	0.0511636	1
ACER1	61	2	0	1	29	0	0	0	0.031746	0	0	0	1	1
ACER2	459	3	0	2	29	0	0	0	0.00649351	0	0	0	1	1
ACER3	62	0	0	0	29	0	0	0	0	0	0	0	1	1
ACHE	61	1	0	0	29	1	1	0	0.016129	0.0333333	0	1	0.548256	1
ACIN1	121	5	1	0	34	2	0	1	0.0396825	0.0555556	1	0	0.651972	1
ACLY	60	3	0	1	69	0	0	0	0.047619	0	0	0	0.105992	1
ACMSD	62	1	0	1	29	0	0	0	0.015873	0	0	0	1	1
ACN9	63	1	0	0	29	0	0	0	0.015625	0	0	0	1	1
ACO1	62	5	0	0	69	0	0	0	0.0746269	0	0	0	0.0268318	1
ACO2	120	4	0	1	71	3	0	3	0.0322581	0.0405405	0	0	1	1
ACOT1	29	0	0	0	15	0	0	0	0	0	0	0	1	1
ACOT11	61	1	0	1	29	0	0	0	0.016129	0	0	0	1	1
ACOT12	62	1	0	0	29	0	0	0	0.015873	0	0	0	1	1
ACOT13	61	0	0	0	29	0	0	0	0	0	0	0	1	1
ACOT2	61	3	1	0	29	0	0	0	0.046875	0	1	0	0.549466	1
ACOT4	61	0	0	0	29	0	0	0	0	0	0	0	1	1
ACOT6	61	0	0	0	29	0	0	0	0	0	0	0	1	1
ACOT7	458	1	0	1	29	0	0	0	0.00217865	0	0	0	1	1
ACOT8	61	1	0	1	29	0	0	0	0.016129	0	0	0	1	1
ACOT9	61	4	0	1	69	0	0	0	0.0615385	0	0	0	0.0527259	1
ACOX1	62	3	0	0	29	0	0	0	0.0461538	0	0	0	0.549999	1
ACOX2	61	4	0	0	29	0	0	0	0.0615385	0	0	0	0.30769	1
ACOX3	60	4	0	2	29	1	0	1	0.0625	0.0333333	0	0	1	1
ACOXL	66	3	0	1	30	1	0	1	0.0434783	0.0322581	0	0	1	1
ACP1	61	2	0	2	29	0	0	0	0.031746	0	0	0	1	1
ACP2	62	1	0	0	29	0	0	0	0.015873	0	0	0	1	1
ACP5	61	2	0	1	29	0	0	0	0.031746	0	0	0	1	1
ACP6	62	1	0	1	29	0	0	0	0.015873	0	0	0	1	1
ACPL2	62	4	0	1	29	0	0	0	0.0606061	0	0	0	0.309603	1
ACPP	62	2	0	0	29	0	0	0	0.03125	0	0	0	1	1
ACPT	62	4	0	0	29	1	0	1	0.0606061	0.0333333	0	0	1	1
ACR	61	1	0	0	29	0	0	0	0.016129	0	0	0	1	1
ACRBP	60	3	0	1	29	0	0	0	0.047619	0	0	0	0.548997	1
ACRC	61	4	0	2	29	0	0	0	0.0615385	0	0	0	0.30769	1
ACRV1	61	0	0	0	29	0	0	0	0	0	0	0	1	1
ACSBG1	63	5	0	0	29	0	0	0	0.0735294	0	0	0	0.317813	1
ACSBG2	21	7	1	1	1	1	0	1	0.25	0.5	0.5	0	0.468966	1
ACSF2	55	1	0	1	15	0	0	0	0.0178571	0	0	0	1	1
ACSF3	53	1	1	0	15	0	0	0	0.0185185	0	1	0	1	1
ACSL1	61	6	0	0	29	0	0	0	0.0895522	0	0	0	0.17339	1
ACSL3	150	1	0	1	69	2	0	2	0.00662252	0.028169	0	0	0.240358	1
ACSL3_ENST00000357430	23	1	0	1	0	2	0	2	0.0416667	1	0	0	0.00923077	1
ACSL4	118	4	0	1	73	1	0	1	0.0327869	0.0135135	0	0	0.651719	1
ACSL5	117	6	1	4	34	0	0	0	0.0487805	0	0.2	0	0.341243	1
ACSL6	151	7	0	1	69	0	0	0	0.0443038	0	0	0	0.104338	1
ACSM1	61	5	0	2	30	1	0	1	0.0757576	0.0322581	0	0	0.660854	1
ACSM2A	72	6	0	3	16	4	1	3	0.0769231	0.2	0	0.25	0.11662	1
ACSM2B	61	8	0	5	29	0	0	0	0.115942	0	0	0	0.100465	1
ACSM3	61	1	0	0	29	0	0	0	0.016129	0	0	0	1	1
ACSM5	54	3	0	1	15	1	0	1	0.0526316	0.0625	0	0	1	1
ACSS1	61	4	0	1	29	0	0	0	0.0615385	0	0	0	0.30769	1
ACSS2	61	2	0	2	69	0	0	0	0.031746	0	0	0	0.225885	1
ACSS3	52	11	1	2	15	3	0	3	0.174603	0.166667	0.333333	0	1	1
ACTA1	61	1	0	1	29	0	0	0	0.016129	0	0	0	1	1
ACTA2	61	1	0	0	29	1	0	1	0.016129	0.0333333	0	0	0.548256	1
ACTB	61	3	0	1	69	0	0	0	0.046875	0	0	0	0.108696	1
ACTBL2	21	1	0	0	1	0	0	0	0.0454545	0	0	0	1	1
ACTC1	62	9	0	0	29	0	0	0	0.126761	0	0	0	0.0556278	1
ACTG1	60	5	0	3	29	0	0	0	0.0769231	0	0	0	0.319229	1
ACTG2	62	1	0	0	29	0	0	0	0.015873	0	0	0	1	1
ACTL6A	62	1	1	0	29	0	0	0	0.015873	0	1	0	1	1
ACTL6B	61	1	0	0	29	0	0	0	0.016129	0	0	0	1	1
ACTL7A	61	2	0	1	29	0	0	0	0.031746	0	0	0	1	1
ACTL7B	61	2	0	0	29	1	0	1	0.031746	0.0333333	0	0	1	1
ACTL8	53	5	1	0	15	0	0	0	0.0862069	0	1	0	0.576304	1
ACTL9	118	7	0	3	33	2	1	1	0.056	0.0571429	0	0.5	1	0.4
ACTN1	461	4	0	3	29	0	0	0	0.00860215	0	0	0	1	1
ACTN2	66	6	0	2	29	0	0	0	0.0833333	0	0	0	0.178304	1
ACTN3	61	0	0	0	29	0	0	0	0	0	0	0	1	1
ACTN4	65	2	0	0	29	0	0	0	0.0298507	0	0	0	1	1
ACTR10	60	2	0	1	29	1	0	0	0.0322581	0.0333333	0	0	1	1
ACTR1A	61	1	0	1	29	0	0	0	0.016129	0	0	0	1	1
ACTR1B	61	1	0	1	29	0	0	0	0.016129	0	0	0	1	1
ACTR2	249	1	0	1	29	0	0	0	0.004	0	0	0	1	1
ACTR3	62	3	0	2	29	0	0	0	0.0461538	0	0	0	0.549999	1
ACTR3B	458	0	0	0	29	0	0	0	0	0	0	0	1	1
ACTR5	61	3	0	0	29	0	0	0	0.046875	0	0	0	0.549466	1
ACTR6	61	2	0	1	29	0	0	0	0.031746	0	0	0	1	1
ACTR8	61	2	0	2	29	0	0	0	0.031746	0	0	0	1	1
ACTRT1	59	4	2	1	69	1	1	0	0.0634921	0.0142857	0.666667	1	0.18926	1
ACTRT2	61	5	0	1	29	0	0	0	0.0757576	0	0	0	0.318621	1
ACVR1	249	1	0	0	82	1	0	1	0.004	0.0120482	0	0	0.436937	1
ACVR1B	363	7	4	3	86	1	0	1	0.0189189	0.0114943	0.571429	0	1	1
ACVR1C	249	5	2	0	82	2	0	2	0.019685	0.0238095	1	0	1	0.333333
ACVR2A	62	5	0	1	82	0	0	0	0.0746269	0	0	0	0.0168875	1
ACVR2B	227	1	0	1	68	0	0	0	0.00438596	0	0	0	1	1
ACVR2B_ENST00000352511	21	1	0	0	1	0	0	0	0.0454545	0	0	0	1	1
ACVRL1	248	3	0	2	82	0	0	0	0.0119522	0	0	0	1	1
ACY1	119	1	0	1	33	1	0	1	0.00833333	0.0294118	0	0	0.393939	1
ACY3	61	1	0	0	29	0	0	0	0.016129	0	0	0	1	1
ACYP1	61	0	0	0	69	0	0	0	0	0	0	0	1	1
ACYP2	62	0	0	0	69	0	0	0	0	0	0	0	1	1
ADA	458	3	0	1	69	4	0	4	0.00650759	0.0547945	0	0	0.00818501	1
ADAD1	61	3	0	1	30	1	0	1	0.046875	0.0322581	0	0	1	1
ADAD2	53	3	0	0	15	0	0	0	0.0535714	0	0	0	1	1
ADAL	61	2	0	1	29	0	0	0	0.031746	0	0	0	1	1
ADAM10	63	3	0	3	68	1	0	1	0.0454545	0.0144928	0	0	0.358401	1
ADAM11	150	6	2	0	69	1	0	1	0.0384615	0.0142857	1	0	0.440739	0.333333
ADAM12	615	15	0	5	71	3	0	3	0.0238095	0.0405405	0	0	0.423362	1
ADAM12_ENST00000368679	128	13	0	3	15	0	0	0	0.0921986	0	0	0	0.616129	1
ADAM15	456	8	0	3	67	2	0	2	0.0172414	0.0289855	0	0	0.625698	1
ADAM17	62	3	0	0	69	0	0	0	0.0461538	0	0	0	0.111405	1
ADAM18	148	14	0	3	68	2	0	2	0.0864198	0.0285714	0	0	0.158313	1
ADAM19	118	6	0	4	72	2	0	2	0.0483871	0.027027	0	0	0.712517	1
ADAM2	64	7	0	0	69	2	0	2	0.0985915	0.028169	0	0	0.165578	1
ADAM20	61	3	0	1	68	1	0	1	0.046875	0.0144928	0	0	0.351171	1
ADAM21	61	5	0	3	29	1	0	1	0.0757576	0.0333333	0	0	0.661816	1
ADAM22	154	8	1	3	66	3	0	3	0.0493827	0.0434783	0.25	0	1	1
ADAM22_ENST00000315984	21	8	1	3	1	0	0	0	0.275862	0	0.25	0	1	1
ADAM23	63	7	1	3	68	2	0	2	0.1	0.0285714	0.25	0	0.165373	1
ADAM23_ENST00000374416	0	4	0	1	0	2	0	2	1	1	0	0	1	1
ADAM28	60	9	1	2	67	3	2	1	0.130435	0.0428571	0.333333	0.666667	0.0772956	1
ADAM29	115	17	3	7	72	3	1	2	0.128788	0.04	0.3	0.333333	0.0488948	1
ADAM30	61	3	0	1	68	1	0	1	0.046875	0.0144928	0	0	0.351171	1
ADAM32	151	2	0	0	68	1	1	0	0.0130719	0.0144928	0	1	1	1
ADAM33	118	2	0	2	74	2	0	2	0.0166667	0.0263158	0	0	0.64204	1
ADAM7	150	4	1	1	68	1	1	0	0.025974	0.0144928	0.5	1	1	1
ADAM8	59	4	0	3	28	1	0	1	0.0634921	0.0344828	0	0	1	1
ADAM9	62	4	0	1	70	0	0	0	0.0606061	0	0	0	0.0528626	1
ADAMDEC1	61	2	1	1	69	0	0	0	0.031746	0	0.5	0	0.225885	1
ADAMDEC1_ENST00000256412	0	2	0	0	0	2	1	1	1	1	0	0.5	1	1
ADAMTS1	101	7	0	4	69	2	2	0	0.0648148	0.028169	0	1	0.321717	0.0666667
ADAMTS10	62	10	0	4	68	5	0	5	0.138889	0.0684932	0	0	0.184038	1
ADAMTS12	158	19	0	4	67	3	0	3	0.107345	0.0428571	0	0	0.138887	1
ADAMTS13	150	3	1	0	68	1	1	0	0.0196078	0.0144928	1	1	1	1
ADAMTS14	62	5	0	3	69	1	1	0	0.0746269	0.0142857	0	1	0.110355	0.25
ADAMTS15	119	8	0	3	72	2	0	2	0.0629921	0.027027	0	0	0.329742	1
ADAMTS16	109	7	0	3	68	3	0	3	0.0603448	0.0422535	0	0	0.744422	1
ADAMTS16_ENST00000274181	21	6	0	2	1	0	0	0	0.222222	0	0	0	1	1
ADAMTS17	65	4	0	2	69	0	0	0	0.057971	0	0	0	0.119546	1
ADAMTS18	205	15	0	7	72	4	0	4	0.0681818	0.0526316	0	0	0.78938	1
ADAMTS19	123	8	1	1	71	3	0	3	0.0610687	0.0405405	0.5	0	0.749374	0.4
ADAMTS2	65	3	0	1	68	3	0	3	0.0441176	0.0422535	0	0	1	1
ADAMTS20	667	19	1	7	78	5	2	3	0.0276968	0.060241	0.125	0.4	0.167914	0.51049
ADAMTS20_ENST00000389420	30	22	0	3	15	1	0	1	0.423077	0.0625	0	0	0.00711026	1
ADAMTS3	459	3	0	0	68	1	0	1	0.00649351	0.0144928	0	0	0.427924	1
ADAMTS4	60	5	0	2	69	0	0	0	0.0769231	0	0	0	0.0247406	1
ADAMTS5	62	8	0	1	68	1	0	1	0.114286	0.0144928	0	0	0.0331512	1
ADAMTS6	61	4	0	2	69	2	1	1	0.0615385	0.028169	0	0.5	0.425144	1
ADAMTS6_ENST00000381055	23	6	0	3	1	3	1	2	0.206897	0.75	0	0.333333	0.052346	1
ADAMTS7	61	7	0	1	69	1	1	0	0.102941	0.0142857	0	1	0.0319225	1
ADAMTS8	60	2	0	1	69	0	0	0	0.0322581	0	0	0	0.222079	1
ADAMTS8_ENST00000414575	21	2	0	1	1	0	0	0	0.0869565	0	0	0	1	1
ADAMTS9	65	16	3	1	68	1	0	1	0.197531	0.0144928	0.75	0	0.000411476	0.4
ADAMTSL1	68	5	1	0	68	1	0	1	0.0684932	0.0144928	1	0	0.209845	1
ADAMTSL1_ENST00000380548	23	7	1	1	1	0	0	0	0.233333	0	0.5	0	1	1
ADAMTSL2	63	0	0	0	30	0	0	0	0	0	0	0	1	1
ADAMTSL3	597	25	3	13	70	7	2	4	0.0401929	0.0909091	0.1875	0.333333	0.0734828	0.585327
ADAMTSL4	62	7	0	2	29	0	0	0	0.101449	0	0	0	0.100607	1
ADAMTSL5	62	4	0	0	29	0	0	0	0.0606061	0	0	0	0.309603	1
ADAP1	61	1	0	0	29	0	0	0	0.016129	0	0	0	1	1
ADAP2	61	2	0	0	29	0	0	0	0.031746	0	0	0	1	1
ADAR	118	6	0	2	33	1	0	1	0.0483871	0.0294118	0	0	1	1
ADARB1	61	1	0	1	29	0	0	0	0.016129	0	0	0	1	1
ADARB1_ENST00000389863	31	1	0	1	15	0	0	0	0.03125	0	0	0	1	1
ADARB2	307	7	1	4	33	1	0	1	0.022293	0.0294118	0.2	0	0.564527	1
ADAT1	61	3	0	3	29	0	0	0	0.046875	0	0	0	0.549466	1
ADAT2	61	0	0	0	29	0	0	0	0	0	0	0	1	1
ADAT3	119	1	0	1	33	2	0	2	0.00833333	0.0571429	0	0	0.128055	1
ADC	61	1	0	0	29	0	0	0	0.016129	0	0	0	1	1
ADCK1	61	4	0	0	80	3	0	2	0.0615385	0.0361446	0	0	0.699612	1
ADCK1_ENST00000238561	0	3	0	1	0	1	0	1	1	1	0	0	1	1
ADCK2	61	1	0	1	82	3	1	2	0.016129	0.0352941	0	0.333333	0.638448	1
ADCK3	61	3	0	1	86	0	0	0	0.046875	0	0	0	0.0755741	1
ADCK4	62	2	1	1	70	0	0	0	0.03125	0	0.5	0	0.226237	1
ADCK4_ENST00000324464	0	2	1	1	12	1	0	0	1	0.0769231	0.5	0	0.0285714	1
ADCK5	61	3	1	0	81	2	0	1	0.046875	0.0240964	1	0	0.653135	1
ADCY1	60	9	0	3	29	2	0	2	0.130435	0.0645161	0	0	0.494935	1
ADCY10	449	15	0	5	15	2	0	1	0.0323276	0.117647	0	0	0.117078	1
ADCY2	68	17	0	6	30	0	0	0	0.2	0	0	0	0.00567005	1
ADCY3	63	10	0	7	29	0	0	0	0.136986	0	0	0	0.0585636	1
ADCY4	62	5	0	1	29	1	0	1	0.0746269	0.0333333	0	0	0.66259	1
ADCY5	61	8	0	0	29	3	0	3	0.115942	0.09375	0	0	1	1
ADCY6	61	1	0	0	29	0	0	0	0.016129	0	0	0	1	1
ADCY7	61	4	0	2	29	0	0	0	0.0615385	0	0	0	0.30769	1
ADCY8	125	21	1	5	34	1	0	1	0.143836	0.0285714	0.166667	0	0.0818151	1
ADCY9	190	8	0	1	30	3	0	2	0.040404	0.0909091	0	0	0.196019	1
ADCYAP1	458	1	0	0	29	0	0	0	0.00217865	0	0	0	1	1
ADCYAP1R1	63	4	1	1	29	1	0	1	0.0597015	0.0333333	0.5	0	1	1
ADD1	61	3	0	1	29	0	0	0	0.046875	0	0	0	0.549466	1
ADD2	61	6	0	2	29	0	0	0	0.0895522	0	0	0	0.17339	1
ADD3	119	4	1	2	33	1	0	1	0.0325203	0.0294118	0.333333	0	1	1
ADH1A	61	4	0	1	69	3	0	3	0.0615385	0.0416667	0	0	0.707824	1
ADH1B	104	2	0	1	30	2	0	2	0.0188679	0.0625	0	0	0.229685	1
ADH4	61	5	1	1	69	0	0	0	0.0757576	0	0.5	0	0.0257771	1
ADH5	61	1	0	0	69	0	0	0	0.016129	0	0	0	0.473282	1
ADH6	149	1	0	1	69	1	0	1	0.00666667	0.0142857	0	0	0.536115	1
ADH7	62	3	0	1	68	2	1	1	0.0461538	0.0285714	0	0.5	0.671592	1
ADHFE1	120	2	0	0	71	3	1	2	0.0163934	0.0405405	0	0.333333	0.367846	1
ADI1	61	2	0	1	29	0	0	0	0.031746	0	0	0	1	1
ADIPOQ	61	0	0	0	29	2	0	2	0	0.0645161	0	0	0.111085	1
ADIPOR1	61	4	1	2	29	0	0	0	0.0615385	0	0.333333	0	0.30769	1
ADIPOR2	62	1	0	1	29	0	0	0	0.015873	0	0	0	1	1
ADK	67	2	0	1	69	1	1	0	0.0289855	0.0142857	0	1	0.619545	1
ADM	457	1	0	1	29	0	0	0	0.00218341	0	0	0	1	1
ADM2	61	0	0	0	29	0	0	0	0	0	0	0	1	1
ADNP	61	2	0	1	29	1	0	1	0.031746	0.0333333	0	0	1	1
ADNP2	103	3	0	1	29	3	1	2	0.0283019	0.09375	0	0.333333	0.137249	1
ADO	53	0	0	0	15	0	0	0	0	0	0	0	1	1
ADORA1	119	4	0	2	33	1	0	1	0.0325203	0.0294118	0	0	1	1
ADORA2A	61	2	0	0	29	0	0	0	0.031746	0	0	0	1	1
ADORA2B	61	0	0	0	69	0	0	0	0	0	0	0	1	1
ADORA3	118	2	0	2	34	0	0	0	0.0166667	0	0	0	1	1
ADORA3_ENST00000369716	21	0	0	0	1	0	0	0	0	0	0	0	1	1
ADPGK	61	2	0	0	29	0	0	0	0.031746	0	0	0	1	1
ADPRH	61	0	0	0	29	0	0	0	0	0	0	0	1	1
ADPRHL1	63	2	0	0	29	0	0	0	0.0307692	0	0	0	1	1
ADPRHL2	61	1	0	1	29	0	0	0	0.016129	0	0	0	1	1
ADRA1A	122	0	0	0	33	2	0	2	0	0.0571429	0	0	0.0485873	1
ADRA1B	63	2	0	1	29	0	0	0	0.0307692	0	0	0	1	1
ADRA1D	61	3	0	1	29	0	0	0	0.046875	0	0	0	0.549466	1
ADRA2A	61	1	0	0	29	0	0	0	0.016129	0	0	0	1	1
ADRA2B	61	0	0	0	69	1	0	1	0	0.0142857	0	0	1	1
ADRA2C	61	0	0	0	29	0	0	0	0	0	0	0	1	1
ADRB1	61	1	0	0	69	0	0	0	0.016129	0	0	0	0.473282	1
ADRB2	61	1	0	0	29	0	0	0	0.016129	0	0	0	1	1
ADRB3	62	1	0	0	29	0	0	0	0.015873	0	0	0	1	1
ADRBK1	249	5	0	0	82	0	0	0	0.019685	0	0	0	0.340255	1
ADRBK2	249	6	0	3	81	2	0	1	0.0235294	0.0240964	0	0	1	1
ADRM1	62	1	1	0	29	0	0	0	0.015873	0	1	0	1	1
ADSL	460	2	0	0	70	0	0	0	0.004329	0	0	0	1	1
ADSS	149	2	0	0	70	0	0	0	0.013245	0	0	0	1	1
ADSSL1	458	2	0	1	29	0	0	0	0.00434783	0	0	0	1	1
AEBP1	61	3	0	0	29	0	0	0	0.046875	0	0	0	0.549466	1
AEBP2	21	0	0	0	1	0	0	0	0	0	0	0	1	1
AEN	61	0	0	0	69	0	0	0	0	0	0	0	1	1
AES	61	0	0	0	29	0	0	0	0	0	0	0	1	1
AFAP1	62	5	1	1	29	1	1	0	0.0746269	0.0333333	0.5	1	0.66259	1
AFAP1L1	107	3	0	1	30	2	0	2	0.0272727	0.0625	0	0	0.314545	1
AFAP1L2	105	3	1	1	30	1	0	1	0.0277778	0.0322581	0.5	0	1	1
AFF1	208	0	0	0	73	1	0	1	0	0.0135135	0	0	0.262411	1
AFF1_ENST00000395146	1	5	0	1	0	1	0	0	0.833333	1	0	0	1	1
AFF2	65	16	3	3	69	2	0	1	0.197531	0.028169	0.5	0	0.00177426	1
AFF3	156	10	0	2	67	3	0	3	0.060241	0.0428571	0	0	0.759973	1
AFF4	149	8	0	1	68	1	0	1	0.0509554	0.0144928	0	0	0.282126	1
AFG3L2	62	2	1	0	30	0	0	0	0.03125	0	1	0	1	1
AFM	61	4	0	1	29	1	1	0	0.0615385	0.0333333	0	1	1	1
AFMID	104	5	0	3	31	0	0	0	0.0458716	0	0	0	0.586391	1
AFP	61	1	0	0	29	0	0	0	0.016129	0	0	0	1	1
AFTPH	57	6	0	0	15	0	0	0	0.0952381	0	0	0	0.589519	1
AGA	63	2	0	0	29	0	0	0	0.0307692	0	0	0	1	1
AGAP1	76	5	0	1	29	1	0	1	0.0617284	0.0333333	0	0	1	1
AGAP2	611	12	1	4	74	1	0	1	0.0192616	0.0133333	0.2	0	1	1
AGAP3	62	5	2	0	29	1	0	0	0.0746269	0.0333333	1	0	0.66259	1
AGAP4	8	1	0	0	14	0	0	0	0.111111	0	0	0	0.391304	1
AGAP5	53	2	0	0	15	0	0	0	0.0363636	0	0	0	1	1
AGBL2	62	1	0	1	29	1	0	1	0.015873	0.0333333	0	0	0.543478	1
AGBL4	120	3	0	1	30	1	0	1	0.0243902	0.0322581	0	0	1	1
AGBL5	120	5	0	1	33	2	1	1	0.04	0.0571429	0	0.5	0.64789	1
AGC1	49	4	0	2	13	3	1	2	0.0754717	0.1875	0	0.333333	0.340362	1
AGER	61	0	0	0	68	1	0	1	0	0.0144928	0	0	1	1
AGFG1	60	6	1	2	68	1	1	0	0.0909091	0.0144928	0.333333	1	0.0587069	1
AGFG2	60	3	0	2	29	0	0	0	0.047619	0	0	0	0.548997	1
AGGF1	60	7	2	1	29	0	0	0	0.104478	0	0.666667	0	0.0977921	1
AGK	120	1	0	0	73	1	0	1	0.00826446	0.0135135	0	0	1	1
AGL	61	8	0	3	29	0	0	0	0.115942	0	0	0	0.100465	1
AGMAT	61	1	1	0	29	0	0	0	0.016129	0	1	0	1	1
AGMO	57	3	0	1	15	0	0	0	0.05	0	0	0	1	1
AGPAT1	60	3	0	1	29	0	0	0	0.047619	0	0	0	0.548997	1
AGPAT2	61	1	0	0	29	0	0	0	0.016129	0	0	0	1	1
AGPAT3	64	0	0	0	29	0	0	0	0	0	0	0	1	1
AGPAT4	62	3	0	0	29	0	0	0	0.0461538	0	0	0	0.549999	1
AGPAT5	63	0	0	0	30	0	0	0	0	0	0	0	1	1
AGPAT6	61	0	0	0	29	0	0	0	0	0	0	0	1	1
AGPAT9	62	3	0	1	30	0	0	0	0.0461538	0	0	0	0.549182	1
AGPHD1	61	1	0	1	29	0	0	0	0.016129	0	0	0	1	1
AGPS	61	2	0	1	30	0	0	0	0.031746	0	0	0	1	1
AGR2	61	2	0	0	29	1	0	1	0.031746	0.0333333	0	0	1	1
AGR3	64	3	1	1	30	0	0	0	0.0447761	0	0.5	0	0.550122	1
AGRN	103	6	0	2	31	1	1	0	0.0550459	0.03125	0	1	1	0.333333
AGRP	61	0	0	0	29	0	0	0	0	0	0	0	1	1
AGT	62	3	0	2	69	0	0	0	0.0461538	0	0	0	0.111405	1
AGTPBP1	117	4	1	3	34	1	0	1	0.0330579	0.0285714	0.25	0	1	1
AGTR1	61	4	0	1	29	0	0	0	0.0615385	0	0	0	0.30769	1
AGTR2	61	0	0	0	69	2	2	0	0	0.028169	0	1	0.499075	1
AGTRAP	62	1	0	0	29	0	0	0	0.015873	0	0	0	1	1
AGXT	148	3	0	0	29	0	0	0	0.0198675	0	0	0	1	1
AGXT2	64	6	0	2	29	0	0	0	0.0857143	0	0	0	0.176044	1
AGXT2L1	63	1	0	1	29	0	0	0	0.015625	0	0	0	1	1
AGXT2L2	62	2	0	1	29	0	0	0	0.03125	0	0	0	1	1
AHCTF1	63	7	1	2	29	1	1	0	0.1	0.0333333	0.333333	1	0.429443	1
AHCTF1P	32	0	0	0	14	0	0	0	0	0	0	0	1	1
AHCY	62	2	0	0	29	0	0	0	0.03125	0	0	0	1	1
AHCYL1	61	3	0	0	29	0	0	0	0.046875	0	0	0	0.549466	1
AHCYL2	53	1	0	0	15	0	0	0	0.0185185	0	0	0	1	1
AHDC1	60	8	0	1	29	0	0	0	0.117647	0	0	0	0.100581	1
AHI1	149	3	0	1	68	1	0	1	0.0197368	0.0144928	0	0	1	1
AHNAK	145	42	2	6	29	5	0	4	0.224599	0.147059	0.25	0	0.369587	0.515152
AHNAK2	32	2	1	0	14	0	0	0	0.0588235	0	1	0	1	1
AHR	149	1	0	0	68	2	0	2	0.00666667	0.0285714	0	0	0.238206	1
AHRR	74	1	0	0	55	2	0	2	0.0133333	0.0350877	0	0	0.577817	1
AHSA1	62	2	0	1	69	1	0	1	0.03125	0.0142857	0	0	0.605799	1
AHSA2	120	1	0	0	73	1	0	1	0.00826446	0.0135135	0	0	1	1
AHSG	61	3	1	2	29	0	0	0	0.046875	0	0.333333	0	0.549466	1
AHSP	61	0	0	0	29	0	0	0	0	0	0	0	1	1
AICDA	61	3	0	0	70	1	0	1	0.046875	0.0140845	0	0	0.344987	1
AIDA	62	1	0	0	29	0	0	0	0.015873	0	0	0	1	1
AIF1	458	0	0	0	29	0	0	0	0	0	0	0	1	1
AIF1L	61	0	0	0	29	0	0	0	0	0	0	0	1	1
AIF1_ENST00000376051	0	1	0	1	0	1	0	1	1	1	0	0	1	1
AIFM1	417	4	0	1	41	0	0	0	0.00950119	0	0	0	1	1
AIFM2	61	3	0	1	29	0	0	0	0.046875	0	0	0	0.549466	1
AIFM3	248	4	0	2	29	0	0	0	0.015873	0	0	0	1	1
AIG1	68	0	0	0	29	1	0	1	0	0.0333333	0	0	0.306122	1
AIM1	199	11	2	5	30	1	0	1	0.052381	0.0322581	0.285714	0	1	1
AIM1L	61	2	0	0	29	1	0	1	0.031746	0.0333333	0	0	1	1
AIM2	62	1	0	1	29	2	0	2	0.015873	0.0645161	0	0	0.252081	1
AIMP1	62	1	0	0	70	0	0	0	0.015873	0	0	0	0.473684	1
AIMP2	61	4	1	0	29	0	0	0	0.0615385	0	1	0	0.30769	1
AIP	61	1	0	0	29	1	0	1	0.016129	0.0333333	0	0	0.548256	1
AIPL1	61	3	0	0	30	0	0	0	0.046875	0	0	0	0.548805	1
AIRE	149	3	0	1	29	0	0	0	0.0197368	0	0	0	1	1
AJAP1	461	1	0	0	29	1	0	1	0.0021645	0.0333333	0	0	0.11835	1
AK1	61	0	0	0	70	0	0	0	0	0	0	0	1	1
AK2	61	1	0	0	70	0	0	0	0.016129	0	0	0	0.469697	1
AK3	61	1	0	0	29	0	0	0	0.016129	0	0	0	1	1
AK4	150	2	0	0	70	1	0	1	0.0131579	0.0140845	0	0	1	1
AK5	64	4	0	2	69	1	0	1	0.0588235	0.0142857	0	0	0.205191	1
AK7	61	1	0	0	70	1	0	1	0.016129	0.0140845	0	0	1	1
AK8	64	0	0	0	28	1	0	1	0	0.0344828	0	0	0.311828	1
AKAP1	62	2	0	1	69	1	0	1	0.03125	0.0142857	0	0	0.605799	1
AKAP10	62	4	0	2	68	2	1	1	0.0606061	0.0285714	0	0.5	0.430983	1
AKAP11	61	7	2	1	69	1	0	1	0.102941	0.0142857	0.666667	0	0.0319225	1
AKAP12	120	8	1	1	71	4	0	4	0.0625	0.0533333	0.5	0	1	0.333333
AKAP13	145	16	0	5	67	4	0	4	0.0993789	0.056338	0	0	0.323627	1
AKAP14	61	0	0	0	69	0	0	0	0	0	0	0	1	1
AKAP16BP	21	0	0	0	41	0	0	0	0	0	0	0	1	1
AKAP17A	0	2	0	0	40	0	0	0	1	0	0	0	0.00116144	1
AKAP2	8	4	0	1	14	0	0	0	0.333333	0	0	0	0.0331104	1
AKAP3	206	8	0	3	73	1	1	0	0.0373832	0.0135135	0	1	0.455349	0.25
AKAP4	149	9	2	0	68	1	1	0	0.056962	0.0144928	1	1	0.289514	1
AKAP5	61	1	0	1	69	0	0	0	0.016129	0	0	0	0.473282	1
AKAP6	121	18	1	8	69	6	3	3	0.129496	0.08	0.111111	0.5	0.365194	0.235165
AKAP7	61	1	0	1	69	0	0	0	0.016129	0	0	0	0.473282	1
AKAP8	119	1	0	0	73	2	0	1	0.00833333	0.0266667	0	0	0.559935	1
AKAP9	205	22	0	8	70	4	1	3	0.0969163	0.0540541	0	0.25	0.342684	0.333333
AKAP9_ENST00000356239	286	18	0	4	1	0	0	0	0.0592105	0	0	0	1	1
AKD1	61	3	0	2	29	0	0	0	0.046875	0	0	0	0.549466	1
AKIP1	450	0	0	0	15	0	0	0	0	0	0	0	1	1
AKIRIN1	61	1	0	0	29	0	0	0	0.016129	0	0	0	1	1
AKIRIN2	61	0	0	0	29	0	0	0	0	0	0	0	1	1
AKNA	59	9	2	2	30	0	0	0	0.132353	0	0.5	0	0.0534342	1
AKNAD1	61	7	1	1	29	1	1	0	0.102941	0.0333333	0.5	1	0.428505	1
AKR1A1	61	0	0	0	69	0	0	0	0	0	0	0	1	1
AKR1B1	61	3	0	0	29	0	0	0	0.046875	0	0	0	0.549466	1
AKR1B10	100	5	2	2	29	0	0	0	0.047619	0	0.5	0	0.584775	1
AKR1B15	21	0	0	0	1	0	0	0	0	0	0	0	1	1
AKR1C1	459	2	0	0	29	0	0	0	0.00433839	0	0	0	1	1
AKR1C2	459	1	0	0	30	0	0	0	0.00217391	0	0	0	1	1
AKR1C3	460	2	0	1	29	0	0	0	0.004329	0	0	0	1	1
AKR1C4	62	4	1	0	29	1	0	1	0.0606061	0.0333333	1	0	1	1
AKR1CL1	61	0	0	0	29	0	0	0	0	0	0	0	1	1
AKR1D1	61	5	0	1	29	0	0	0	0.0757576	0	0	0	0.318621	1
AKR1E2	54	0	0	0	15	0	0	0	0	0	0	0	1	1
AKR7A2	61	4	0	1	29	0	0	0	0.0615385	0	0	0	0.30769	1
AKR7A3	61	3	1	0	29	0	0	0	0.046875	0	1	0	0.549466	1
AKR7L	61	0	0	0	29	0	0	0	0	0	0	0	1	1
AKT1	8519	116	3	17	671	5	1	1	0.0134337	0.00739645	0.15	0.5	0.217948	0.337662
AKT1S1	61	1	0	0	29	0	0	0	0.016129	0	0	0	1	1
AKT2	338	2	0	0	83	1	0	0	0.00588235	0.0119048	0	0	0.485273	1
AKT3	646	6	0	1	81	1	0	0	0.00920245	0.0121951	0	0	0.565201	1
AKTIP	61	2	0	0	29	0	0	0	0.031746	0	0	0	1	1
AL121675_36-2	21	0	0	0	1	1	0	1	0	0.5	0	0	0.0869565	1
AL122001_32	21	0	0	0	1	1	0	1	0	0.5	0	0	0.0869565	1
AL161645_14	21	0	0	0	1	1	1	0	0	0.5	0	1	0.0869565	1
AL512274_9	53	0	0	0	15	1	0	1	0	0.0625	0	0	0.231884	1
ALAD	61	2	0	2	29	0	0	0	0.031746	0	0	0	1	1
ALAS1	61	3	1	0	29	0	0	0	0.046875	0	1	0	0.549466	1
ALAS2	61	3	0	0	72	0	0	0	0.046875	0	0	0	0.10161	1
ALB	61	16	0	4	29	0	0	0	0.207792	0	0	0	0.00520097	1
ALCAM	63	2	0	0	28	1	0	1	0.0307692	0.0344828	0	0	1	1
ALDH16A1	61	2	0	1	29	0	0	0	0.031746	0	0	0	1	1
ALDH18A1	62	6	1	2	29	0	0	0	0.0882353	0	0.333333	0	0.174168	1
ALDH1A1	64	2	0	0	68	1	0	1	0.030303	0.0144928	0	0	0.61387	1
ALDH1A2	63	2	0	1	70	0	0	0	0.0307692	0	0	0	0.229961	1
ALDH1A3	458	4	0	3	68	2	1	1	0.00865801	0.0285714	0	0.5	0.180411	0.4
ALDH1B1	61	8	0	3	69	0	0	0	0.115942	0	0	0	0.00630316	1
ALDH1L1	118	10	1	3	34	0	0	0	0.078125	0	0.25	0	0.122593	1
ALDH1L2	61	7	1	1	29	0	0	0	0.102941	0	0.5	0	0.0991597	1
ALDH2	60	5	0	3	68	1	0	1	0.0769231	0.0144928	0	0	0.107608	1
ALDH2_ENST00000261733	21	3	0	1	1	0	0	0	0.125	0	0	0	1	1
ALDH3A1	61	2	0	1	69	0	0	0	0.031746	0	0	0	0.225885	1
ALDH3A2	62	1	0	0	69	0	0	0	0.015873	0	0	0	0.477273	1
ALDH3B2	149	4	1	1	68	1	0	1	0.0261438	0.0144928	0.5	0	1	1
ALDH4A1	61	1	0	0	69	0	0	0	0.016129	0	0	0	0.473282	1
ALDH5A1	64	3	0	0	29	0	0	0	0.0447761	0	0	0	0.551239	1
ALDH6A1	62	7	0	0	29	1	0	1	0.101449	0.0333333	0	0	0.428887	1
ALDH7A1	151	1	0	0	68	1	0	1	0.00657895	0.0144928	0	0	0.527931	1
ALDH8A1	61	5	0	3	29	2	0	2	0.0757576	0.0645161	0	0	1	1
ALDH9A1	62	3	0	0	69	1	0	1	0.0461538	0.0142857	0	0	0.351515	1
ALDOA	61	3	0	1	68	1	0	1	0.046875	0.0144928	0	0	0.351171	1
ALDOB	61	5	1	0	68	2	0	2	0.0757576	0.0285714	1	0	0.264306	0.333333
ALDOC	458	1	0	0	69	0	0	0	0.00217865	0	0	0	1	1
ALG1	62	2	0	0	29	0	0	0	0.03125	0	0	0	1	1
ALG10	61	6	0	1	29	0	0	0	0.0895522	0	0	0	0.17339	1
ALG10B	61	2	0	2	29	0	0	0	0.031746	0	0	0	1	1
ALG11	29	0	0	0	15	0	0	0	0	0	0	0	1	1
ALG12	62	3	0	1	29	0	0	0	0.0461538	0	0	0	0.549999	1
ALG13	61	1	0	0	68	1	0	1	0.016129	0.0144928	0	0	1	1
ALG14	64	0	0	0	69	0	0	0	0	0	0	0	1	1
ALG1L	61	0	0	0	29	0	0	0	0	0	0	0	1	1
ALG2	61	1	0	0	29	0	0	0	0.016129	0	0	0	1	1
ALG5	62	2	0	1	29	0	0	0	0.03125	0	0	0	1	1
ALG6	61	2	0	1	29	0	0	0	0.031746	0	0	0	1	1
ALG8	61	1	0	0	29	1	0	1	0.016129	0.0333333	0	0	0.548256	1
ALG9	60	4	0	1	29	0	0	0	0.0625	0	0	0	0.305844	1
ALK	2246	114	7	44	991	51	1	5	0.0483051	0.0489443	0.137255	0.166667	0.93116	1
ALKBH1	61	1	0	1	69	1	0	1	0.016129	0.0142857	0	0	1	1
ALKBH2	61	0	0	0	70	0	0	0	0	0	0	0	1	1
ALKBH3	61	0	0	0	29	0	0	0	0	0	0	0	1	1
ALKBH4	61	0	0	0	29	2	0	2	0	0.0645161	0	0	0.111085	1
ALKBH5	61	3	1	0	29	0	0	0	0.046875	0	1	0	0.549466	1
ALKBH6	61	1	0	0	29	0	0	0	0.016129	0	0	0	1	1
ALKBH7	61	3	0	0	29	0	0	0	0.046875	0	0	0	0.549466	1
ALKBH8	54	1	0	0	15	0	0	0	0.0181818	0	0	0	1	1
ALKBH8_ENST00000417449	21	0	0	0	1	0	0	0	0	0	0	0	1	1
ALLC	23	4	1	1	1	0	0	0	0.148148	0	0.5	0	1	1
ALMS1	105	17	1	6	30	2	0	2	0.139344	0.0625	0.142857	0	0.366749	1
ALOX12	60	5	0	1	69	0	0	0	0.0769231	0	0	0	0.0247406	1
ALOX12B	61	2	0	1	69	0	0	0	0.031746	0	0	0	0.225885	1
ALOX12P2	53	0	0	0	15	0	0	0	0	0	0	0	1	1
ALOX15	61	3	1	1	67	3	0	3	0.046875	0.0428571	0.5	0	1	0.4
ALOX15B	61	6	1	0	69	1	0	1	0.0895522	0.0142857	1	0	0.0588684	1
ALOX5	61	6	0	1	70	2	1	1	0.0895522	0.0277778	0	0.5	0.154481	1
ALOX5AP	61	1	0	0	69	0	0	0	0.016129	0	0	0	0.473282	1
ALOXE3	61	7	0	5	68	1	1	0	0.102941	0.0144928	0	1	0.0330673	0.166667
ALPI	61	4	0	2	30	0	0	0	0.0615385	0	0	0	0.304172	1
ALPK1	63	4	0	0	82	0	0	0	0.0597015	0	0	0	0.0388682	1
ALPK2	457	10	0	4	80	3	1	2	0.0214133	0.0361446	0	0.333333	0.427036	0.428571
ALPK2_ENST00000361673	20	16	1	5	1	1	1	0	0.444444	0.5	0.166667	1	1	0.285714
ALPK3	61	16	0	4	78	5	1	4	0.207792	0.060241	0	0.2	0.00877892	1
ALPL	60	5	2	1	29	0	0	0	0.0769231	0	0.666667	0	0.319229	1
ALPP	61	2	0	0	29	0	0	0	0.031746	0	0	0	1	1
ALPPL2	61	3	1	1	29	0	0	0	0.046875	0	0.5	0	0.549466	1
ALS2	104	10	0	3	68	4	3	1	0.0877193	0.0555556	0	0.75	0.571241	0.142857
ALS2CL	118	10	3	3	33	2	0	2	0.078125	0.0571429	0.5	0	1	0.464286
ALS2CR11	120	12	0	2	34	0	0	0	0.0909091	0	0	0	0.128873	1
ALS2CR12	119	2	0	1	33	1	0	1	0.0165289	0.0294118	0	0	0.526882	1
ALS2CR8	103	5	0	4	31	0	0	0	0.0462963	0	0	0	0.586812	1
ALX1	23	4	0	1	1	0	0	0	0.148148	0	0	0	1	1
ALX3	61	2	0	0	29	0	0	0	0.031746	0	0	0	1	1
ALX4	64	3	0	0	29	0	0	0	0.0447761	0	0	0	0.551239	1
AMAC1	61	4	1	1	29	0	0	0	0.0615385	0	0.5	0	0.30769	1
AMAC1L2	61	6	2	0	29	1	0	1	0.0895522	0.0333333	1	0	0.43073	0.333333
AMACR	61	1	0	1	29	0	0	0	0.016129	0	0	0	1	1
AMBN	61	2	1	1	29	0	0	0	0.031746	0	0.5	0	1	1
AMBP	61	1	1	0	29	0	0	0	0.016129	0	1	0	1	1
AMBRA1	103	5	0	2	30	1	0	1	0.0462963	0.0322581	0	0	1	1
AMD1	61	2	0	0	29	0	0	0	0.031746	0	0	0	1	1
AMDHD1	60	2	0	1	29	0	0	0	0.0322581	0	0	0	1	1
AMDHD2	118	5	1	1	33	1	0	1	0.0406504	0.0294118	0.5	0	1	1
AMELX	61	0	0	0	69	0	0	0	0	0	0	0	1	1
AMFR	616	4	0	2	33	1	0	1	0.00645161	0.0294118	0	0	0.234925	1
AMH	61	0	0	0	69	0	0	0	0	0	0	0	1	1
AMHR2	249	4	1	1	99	0	0	0	0.0158103	0	0.5	0	0.580099	1
AMICA1	61	2	1	0	29	0	0	0	0.031746	0	1	0	1	1
AMIGO1	104	2	0	1	30	1	0	1	0.0188679	0.0322581	0	0	0.539812	1
AMIGO2	61	2	0	1	29	0	0	0	0.031746	0	0	0	1	1
AMIGO3	61	2	0	1	29	0	0	0	0.031746	0	0	0	1	1
AMMECR1	66	1	0	1	69	0	0	0	0.0149254	0	0	0	0.492647	1
AMMECR1L	60	2	0	1	29	0	0	0	0.0322581	0	0	0	1	1
AMN	61	1	0	0	29	0	0	0	0.016129	0	0	0	1	1
AMOT	61	5	0	1	69	0	0	0	0.0757576	0	0	0	0.0257771	1
AMOTL1	65	4	0	2	28	1	0	1	0.057971	0.0344828	0	0	1	1
AMOTL2	104	2	0	1	30	1	0	1	0.0188679	0.0322581	0	0	0.539812	1
AMPD1	120	9	1	4	75	0	0	0	0.0697674	0	0.2	0	0.0277905	1
AMPD2	119	1	0	0	74	1	1	0	0.00833333	0.0133333	0	1	1	1
AMPD2_ENST00000393689	21	6	1	1	1	1	0	1	0.222222	0.5	0.5	0	0.431034	1
AMPD3	118	5	1	1	76	1	0	1	0.0406504	0.012987	0.5	0	0.409033	1
AMPH	62	11	0	2	29	1	1	0	0.150685	0.0333333	0	1	0.172738	0.333333
AMT	61	1	0	0	29	0	0	0	0.016129	0	0	0	1	1
AMTN	120	9	1	3	34	0	0	0	0.0697674	0	0.25	0	0.206057	1
AMY1C	0	2	0	0	0	1	0	1	1	1	0	0	1	1
AMY2A	62	6	1	1	29	0	0	0	0.0882353	0	0.5	0	0.174168	1
AMY2B	61	2	0	0	29	0	0	0	0.031746	0	0	0	1	1
AMZ1	61	1	0	0	29	0	0	0	0.016129	0	0	0	1	1
AMZ2	21	1	0	0	1	0	0	0	0.0454545	0	0	0	1	1
ANAPC1	151	9	0	3	69	0	0	0	0.05625	0	0	0	0.0604447	1
ANAPC10	547	1	0	0	69	0	0	0	0.00182482	0	0	0	1	1
ANAPC11	149	0	0	0	69	0	0	0	0	0	0	0	1	1
ANAPC13	546	0	0	0	68	1	0	1	0	0.0144928	0	0	0.112195	1
ANAPC16	62	0	0	0	29	0	0	0	0	0	0	0	1	1
ANAPC2	149	1	0	0	69	0	0	0	0.00666667	0	0	0	1	1
ANAPC4	207	4	1	1	73	2	0	2	0.0189573	0.0266667	0.5	0	0.654361	1
ANAPC5	207	1	0	0	69	5	1	4	0.00480769	0.0675676	0	0.2	0.00534056	1
ANAPC7	149	0	0	0	69	0	0	0	0	0	0	0	1	1
ANG	29	1	0	0	15	0	0	0	0.0333333	0	0	0	1	1
ANGEL1	60	3	1	2	29	0	0	0	0.047619	0	0.333333	0	0.548997	1
ANGEL2	53	4	2	0	15	0	0	0	0.0701754	0	1	0	0.573382	1
ANGPT1	459	7	1	2	30	2	0	2	0.0150215	0.0625	0.333333	0	0.108542	1
ANGPT2	61	2	0	0	29	0	0	0	0.031746	0	0	0	1	1
ANGPT4	63	0	0	0	29	0	0	0	0	0	0	0	1	1
ANGPTL1	61	3	0	1	29	0	0	0	0.046875	0	0	0	0.549466	1
ANGPTL2	61	0	0	0	29	0	0	0	0	0	0	0	1	1
ANGPTL3	61	0	0	0	69	0	0	0	0	0	0	0	1	1
ANGPTL4	62	2	0	0	29	0	0	0	0.03125	0	0	0	1	1
ANGPTL5	61	1	0	0	29	2	0	2	0.016129	0.0645161	0	0	0.256808	1
ANGPTL6	61	1	0	0	29	0	0	0	0.016129	0	0	0	1	1
ANGPTL7	61	3	0	1	29	0	0	0	0.046875	0	0	0	0.549466	1
ANK1	516	11	0	4	71	4	1	3	0.0208729	0.0533333	0	0.25	0.104175	1
ANK2	518	42	5	10	32	2	0	2	0.075	0.0588235	0.333333	0	1	1
ANK3	60	44	7	2	29	6	2	3	0.423077	0.171429	0.777778	0.4	0.00798508	0.265734
ANK3_ENST00000355288	1	6	0	1	0	1	0	1	0.857143	1	0	0	1	1
ANK3_ENST00000395293	0	4	0	0	0	1	0	1	1	1	0	0	1	1
ANKAR	54	7	1	1	15	1	0	1	0.114754	0.0625	0.5	0	1	1
ANKDD1A	53	4	1	1	15	0	0	0	0.0701754	0	0.5	0	0.573382	1
ANKFN1	107	4	0	1	31	0	0	0	0.036036	0	0	0	0.576441	1
ANKFY1	63	5	0	1	29	0	0	0	0.0735294	0	0	0	0.317813	1
ANKH	61	4	1	1	29	1	1	0	0.0615385	0.0333333	0.5	1	1	1
ANKHD1	31	4	0	0	51	4	0	4	0.114286	0.0727273	0	0	0.706272	1
ANKHD1-EIF4EBP3	22	4	0	0	1	0	0	0	0.153846	0	0	0	1	1
ANKK1	249	5	1	1	78	4	0	1	0.019685	0.0487805	0.5	0	0.229735	1
ANKLE2	55	3	0	1	15	0	0	0	0.0517241	0	0	0	1	1
ANKMY1	62	3	0	1	29	1	0	1	0.0461538	0.0333333	0	0	1	1
ANKMY2	460	3	0	1	29	0	0	0	0.00647948	0	0	0	1	1
ANKRA2	61	1	0	0	29	0	0	0	0.016129	0	0	0	1	1
ANKRD1	61	5	0	3	29	0	0	0	0.0757576	0	0	0	0.318621	1
ANKRD10	60	1	0	1	69	0	0	0	0.0163934	0	0	0	0.469231	1
ANKRD11	102	13	2	3	31	3	0	3	0.113043	0.0882353	0.4	0	1	0.464286
ANKRD12	60	6	0	4	29	0	0	0	0.0909091	0	0	0	0.172726	1
ANKRD13A	61	3	0	0	29	0	0	0	0.046875	0	0	0	0.549466	1
ANKRD13B	61	2	0	1	29	1	0	1	0.031746	0.0333333	0	0	1	1
ANKRD13C	62	2	0	0	29	0	0	0	0.03125	0	0	0	1	1
ANKRD13D	61	1	0	0	29	0	0	0	0.016129	0	0	0	1	1
ANKRD16	61	1	1	0	29	0	0	0	0.016129	0	1	0	1	1
ANKRD17	63	11	0	2	68	2	1	1	0.148649	0.0285714	0	0.5	0.0175018	1
ANKRD18A	61	1	0	1	29	1	1	0	0.016129	0.0333333	0	1	0.548256	1
ANKRD2	61	1	0	1	29	0	0	0	0.016129	0	0	0	1	1
ANKRD20A1	53	0	0	0	15	0	0	0	0	0	0	0	1	1
ANKRD20A5P	61	0	0	0	29	0	0	0	0	0	0	0	1	1
ANKRD22	61	4	0	0	29	0	0	0	0.0615385	0	0	0	0.30769	1
ANKRD23	61	1	0	0	29	0	0	0	0.016129	0	0	0	1	1
ANKRD24	53	2	0	0	15	0	0	0	0.0363636	0	0	0	1	1
ANKRD24_ENST00000262970	21	0	0	0	1	0	0	0	0	0	0	0	1	1
ANKRD26	103	8	0	2	31	1	0	1	0.0720721	0.03125	0	0	0.683918	1
ANKRD27	63	3	0	2	29	1	0	1	0.0454545	0.0333333	0	0	1	1
ANKRD28	105	0	0	0	30	1	0	1	0	0.0322581	0	0	0.227941	1
ANKRD29	120	1	0	0	33	1	0	1	0.00826446	0.0294118	0	0	0.391705	1
ANKRD30A	123	21	1	2	33	1	0	1	0.145833	0.0294118	0.333333	0	0.0814507	1
ANKRD30B	21	1	0	1	1	0	0	0	0.0454545	0	0	0	1	1
ANKRD31	54	0	0	0	15	0	0	0	0	0	0	0	1	1
ANKRD32	61	3	0	0	29	0	0	0	0.046875	0	0	0	0.549466	1
ANKRD33	61	2	0	0	29	0	0	0	0.031746	0	0	0	1	1
ANKRD34A	53	2	0	0	15	0	0	0	0.0363636	0	0	0	1	1
ANKRD34B	53	3	0	2	15	0	0	0	0.0535714	0	0	0	1	1
ANKRD35	61	5	0	2	29	1	0	1	0.0757576	0.0333333	0	0	0.661816	1
ANKRD37	61	0	0	0	29	0	0	0	0	0	0	0	1	1
ANKRD39	29	2	0	0	15	0	0	0	0.0645161	0	0	0	1	1
ANKRD40	61	2	0	0	29	0	0	0	0.031746	0	0	0	1	1
ANKRD42	61	6	0	1	29	0	0	0	0.0895522	0	0	0	0.17339	1
ANKRD43	21	0	0	0	1	0	0	0	0	0	0	0	1	1
ANKRD44	63	4	0	1	68	2	0	2	0.0597015	0.0285714	0	0	0.434253	1
ANKRD45	61	3	0	0	29	0	0	0	0.046875	0	0	0	0.549466	1
ANKRD46	21	0	0	0	1	0	0	0	0	0	0	0	1	1
ANKRD49	60	3	1	2	29	0	0	0	0.047619	0	0.333333	0	0.548997	1
ANKRD5	119	5	0	0	33	1	0	1	0.0403226	0.0294118	0	0	1	1
ANKRD50	60	8	0	3	29	1	0	1	0.117647	0.0333333	0	0	0.268102	1
ANKRD52	53	1	0	0	15	0	0	0	0.0185185	0	0	0	1	1
ANKRD53	62	2	0	0	29	0	0	0	0.03125	0	0	0	1	1
ANKRD54	53	0	0	0	15	0	0	0	0	0	0	0	1	1
ANKRD55	62	3	0	2	29	1	0	1	0.0461538	0.0333333	0	0	1	1
ANKRD56	21	3	0	0	1	1	0	1	0.125	0.5	0	0	0.289231	1
ANKRD57	61	2	0	1	29	0	0	0	0.031746	0	0	0	1	1
ANKRD58	53	0	0	0	55	0	0	0	0	0	0	0	1	1
ANKRD6	61	3	1	2	29	1	0	1	0.046875	0.0333333	0.333333	0	1	1
ANKRD60	150	0	0	0	68	1	0	1	0	0.0144928	0	0	0.315068	1
ANKRD7	61	2	0	0	29	0	0	0	0.031746	0	0	0	1	1
ANKRD9	61	2	0	1	29	0	0	0	0.031746	0	0	0	1	1
ANKS1A	66	3	0	1	29	0	0	0	0.0434783	0	0	0	0.55269	1
ANKS3	61	2	0	2	29	0	0	0	0.031746	0	0	0	1	1
ANKS4B	61	3	0	1	29	0	0	0	0.046875	0	0	0	0.549466	1
ANKS6	63	3	0	0	29	0	0	0	0.0454545	0	0	0	0.550591	1
ANKZF1	62	2	0	0	29	0	0	0	0.03125	0	0	0	1	1
ANLN	459	2	0	0	29	2	0	2	0.00433839	0.0645161	0	0	0.0213151	1
ANO1	31	3	0	1	15	0	0	0	0.0882353	0	0	0	0.543259	1
ANO10	61	6	0	1	29	1	0	1	0.0895522	0.0333333	0	0	0.43073	1
ANO2	102	13	1	6	31	0	0	0	0.113043	0	0.142857	0	0.0708411	1
ANO3	66	9	0	1	29	1	0	1	0.12	0.0333333	0	0	0.274985	1
ANO4	61	9	1	3	29	2	0	2	0.128571	0.0645161	0.25	0	0.495698	1
ANO5	456	9	0	5	29	1	0	1	0.0193548	0.0333333	0	0	0.468019	1
ANO6	459	5	0	2	30	0	0	0	0.0107759	0	0	0	1	1
ANO7	62	5	0	1	29	3	1	2	0.0746269	0.09375	0	0.333333	0.710874	1
ANO8	62	4	0	4	29	0	0	0	0.0606061	0	0	0	0.309603	1
ANO9	61	8	0	4	68	2	0	2	0.115942	0.0285714	0	0	0.0551622	1
ANP32B	61	1	0	0	69	0	0	0	0.016129	0	0	0	0.473282	1
ANP32C	61	4	0	0	29	2	0	2	0.0615385	0.0645161	0	0	1	1
ANP32D	60	3	0	2	69	0	0	0	0.047619	0	0	0	0.105992	1
ANP32E	61	1	0	0	29	0	0	0	0.016129	0	0	0	1	1
ANPEP	62	10	0	1	30	0	0	0	0.138889	0	0	0	0.0316254	1
ANTXR1	62	5	0	3	29	1	0	1	0.0746269	0.0333333	0	0	0.66259	1
ANTXR2	21	0	0	0	1	0	0	0	0	0	0	0	1	1
ANTXRL	53	0	0	0	15	0	0	0	0	0	0	0	1	1
ANUBL1	61	1	0	0	29	0	0	0	0.016129	0	0	0	1	1
ANXA1	457	1	0	1	68	1	0	1	0.00218341	0.0144928	0	0	0.244933	1
ANXA10	62	2	1	0	29	0	0	0	0.03125	0	1	0	1	1
ANXA11	61	3	0	1	29	0	0	0	0.046875	0	0	0	0.549466	1
ANXA13	62	4	0	2	29	0	0	0	0.0606061	0	0	0	0.309603	1
ANXA2	462	0	0	0	69	0	0	0	0	0	0	0	1	1
ANXA3	61	3	0	0	29	2	0	2	0.046875	0.0645161	0	0	0.660054	1
ANXA4	62	1	0	0	29	0	0	0	0.015873	0	0	0	1	1
ANXA5	63	1	0	0	29	0	0	0	0.015625	0	0	0	1	1
ANXA6	8	0	0	0	14	0	0	0	0	0	0	0	1	1
ANXA6_ENST00000354546	21	0	0	0	1	0	0	0	0	0	0	0	1	1
ANXA7	457	5	0	3	29	0	0	0	0.0108225	0	0	0	1	1
ANXA8	402	3	0	3	14	0	0	0	0.00740741	0	0	0	1	1
ANXA9	61	2	0	0	29	0	0	0	0.031746	0	0	0	1	1
AOAH	62	9	0	8	29	0	0	0	0.126761	0	0	0	0.0556278	1
AOC2	61	2	0	0	29	1	0	1	0.031746	0.0333333	0	0	1	1
AOC3	456	8	1	3	29	3	0	3	0.0172414	0.09375	0.25	0	0.0282764	1
AOF2	8	0	0	0	14	0	0	0	0	0	0	0	1	1
AOX1	65	10	1	3	30	0	0	0	0.133333	0	0.25	0	0.0591174	1
AP005901_2	21	0	0	0	1	1	0	1	0	0.5	0	0	0.0869565	1
AP1AR	61	0	0	0	29	0	0	0	0	0	0	0	1	1
AP1B1	61	4	0	2	29	0	0	0	0.0615385	0	0	0	0.30769	1
AP1G1	62	4	0	1	29	0	0	0	0.0606061	0	0	0	0.309603	1
AP1G2	29	5	0	2	15	0	0	0	0.147059	0	0	0	0.305695	1
AP1M1	119	4	0	0	33	1	0	1	0.0325203	0.0294118	0	0	1	1
AP1M2	62	0	0	0	29	0	0	0	0	0	0	0	1	1
AP1S1	62	0	0	0	69	0	0	0	0	0	0	0	1	1
AP1S2	61	0	0	0	69	0	0	0	0	0	0	0	1	1
AP1S3	61	1	0	0	29	0	0	0	0.016129	0	0	0	1	1
AP2A1	63	0	0	0	29	0	0	0	0	0	0	0	1	1
AP2A2	61	2	0	1	29	0	0	0	0.031746	0	0	0	1	1
AP2B1	61	5	0	1	29	1	1	0	0.0757576	0.0333333	0	1	0.661816	1
AP2M1	62	2	0	1	29	0	0	0	0.03125	0	0	0	1	1
AP2S1	61	1	0	0	29	0	0	0	0.016129	0	0	0	1	1
AP3B1	60	6	0	3	29	0	0	0	0.0909091	0	0	0	0.172726	1
AP3B2	64	1	0	0	28	2	0	2	0.0153846	0.0666667	0	0	0.233609	1
AP3D1	61	4	0	0	29	0	0	0	0.0615385	0	0	0	0.30769	1
AP3M1	61	2	0	0	29	1	0	1	0.031746	0.0333333	0	0	1	1
AP3M2	61	2	1	1	29	0	0	0	0.031746	0	0.5	0	1	1
AP3S1	61	0	0	0	29	0	0	0	0	0	0	0	1	1
AP3S2	61	1	0	0	29	0	0	0	0.016129	0	0	0	1	1
AP4B1	61	1	0	1	28	1	0	1	0.016129	0.0344828	0	0	0.538217	1
AP4E1	62	1	0	0	29	1	0	1	0.015873	0.0333333	0	0	0.543478	1
AP4M1	61	2	0	0	29	0	0	0	0.031746	0	0	0	1	1
AP4S1	61	0	0	0	69	0	0	0	0	0	0	0	1	1
APAF1	62	4	0	1	69	1	0	1	0.0606061	0.0142857	0	0	0.198621	1
APBA1	62	5	0	1	29	1	0	1	0.0746269	0.0333333	0	0	0.66259	1
APBA2	62	5	1	2	29	0	0	0	0.0746269	0	0.333333	0	0.318152	1
APBA3	61	0	0	0	29	1	0	1	0	0.0333333	0	0	0.32967	1
APBB1	104	2	0	1	30	3	2	1	0.0188679	0.0909091	0	0.666667	0.0868932	1
APBB1IP	457	4	0	1	66	8	3	5	0.00867679	0.108108	0	0.375	2.94602e-05	1
APBB2	62	6	0	1	29	0	0	0	0.0882353	0	0	0	0.174168	1
APBB3	61	0	0	0	29	0	0	0	0	0	0	0	1	1
APC	8380	2121	135	70	1050	139	66	9	0.201981	0.116905	0.658537	0.88	1.39856e-13	0.000165934
APC2	119	3	0	1	72	3	0	3	0.0245902	0.04	0	0	0.675779	1
APCDD1	61	3	0	1	29	1	0	1	0.046875	0.0333333	0	0	1	1
APCDD1L	61	2	0	0	69	0	0	0	0.031746	0	0	0	0.225885	1
APCS	119	2	0	0	33	1	0	1	0.0165289	0.0294118	0	0	0.526882	1
APEH	62	2	1	0	29	0	0	0	0.03125	0	1	0	1	1
APEX1	61	0	0	0	70	0	0	0	0	0	0	0	1	1
APEX2	61	1	0	0	70	0	0	0	0.016129	0	0	0	0.469697	1
APH1A	61	1	0	0	29	0	0	0	0.016129	0	0	0	1	1
APH1B	62	3	0	1	69	0	0	0	0.0461538	0	0	0	0.111405	1
API5	102	3	0	2	31	0	0	0	0.0285714	0	0	0	1	1
APIP	62	1	0	0	69	0	0	0	0.015873	0	0	0	0.477273	1
APITD1	61	1	1	0	29	0	0	0	0.016129	0	1	0	1	1
APLF	62	4	1	1	30	1	0	1	0.0606061	0.0322581	0.5	0	1	1
APLN	40	0	0	0	68	0	0	0	0	0	0	0	1	1
APLNR	61	4	0	1	29	1	0	1	0.0615385	0.0333333	0	0	1	1
APLP1	61	2	0	0	29	0	0	0	0.031746	0	0	0	1	1
APLP2	63	7	0	2	29	1	0	1	0.1	0.0333333	0	0	0.429443	1
APOA1	451	3	0	0	15	0	0	0	0.00660793	0	0	0	1	1
APOA1BP	60	3	0	2	29	0	0	0	0.047619	0	0	0	0.548997	1
APOA2	61	2	0	1	29	0	0	0	0.031746	0	0	0	1	1
APOA4	8	6	0	2	14	0	0	0	0.428571	0	0	0	0.015942	1
APOA5	61	0	0	0	29	0	0	0	0	0	0	0	1	1
APOB	116	45	3	13	33	5	3	2	0.279503	0.131579	0.1875	0.6	0.063633	0.114551
APOBEC1	61	2	0	1	69	1	0	1	0.031746	0.0142857	0	0	0.603072	1
APOBEC2	61	2	0	0	69	0	0	0	0.031746	0	0	0	0.225885	1
APOBEC3A	458	1	0	0	69	0	0	0	0.00217865	0	0	0	1	1
APOBEC3B	62	1	0	0	69	0	0	0	0.015873	0	0	0	0.477273	1
APOBEC3C	61	0	0	0	69	1	0	1	0	0.0142857	0	0	1	1
APOBEC3D	29	1	0	0	55	0	0	0	0.0333333	0	0	0	0.352941	1
APOBEC3F	61	3	0	0	69	0	0	0	0.046875	0	0	0	0.108696	1
APOBEC3G	60	3	0	3	69	0	0	0	0.047619	0	0	0	0.105992	1
APOBEC3H	60	2	0	1	29	0	0	0	0.0322581	0	0	0	1	1
APOBEC4	61	1	0	0	29	0	0	0	0.016129	0	0	0	1	1
APOBR	60	6	0	2	29	0	0	0	0.0909091	0	0	0	0.172726	1
APOC1	61	0	0	0	29	0	0	0	0	0	0	0	1	1
APOC2	29	1	0	0	15	0	0	0	0.0333333	0	0	0	1	1
APOC3	40	0	0	0	28	0	0	0	0	0	0	0	1	1
APOC4	119	0	0	0	33	1	0	1	0	0.0294118	0	0	0.222222	1
APOD	458	3	0	0	29	0	0	0	0.00650759	0	0	0	1	1
APOE	61	1	0	0	29	0	0	0	0.016129	0	0	0	1	1
APOH	61	2	0	0	29	0	0	0	0.031746	0	0	0	1	1
APOL1	170	2	0	0	48	3	0	3	0.0116279	0.0588235	0	0	0.0800376	1
APOL2	61	2	1	0	29	0	0	0	0.031746	0	1	0	1	1
APOL3	61	1	0	1	29	0	0	0	0.016129	0	0	0	1	1
APOL3_ENST00000349314	21	0	0	0	1	0	0	0	0	0	0	0	1	1
APOL4	61	0	0	0	29	0	0	0	0	0	0	0	1	1
APOL5	61	3	0	1	29	0	0	0	0.046875	0	0	0	0.549466	1
APOL6	61	1	0	0	29	0	0	0	0.016129	0	0	0	1	1
APOLD1	62	0	0	0	29	0	0	0	0	0	0	0	1	1
APOM	61	1	0	0	29	0	0	0	0.016129	0	0	0	1	1
APOO	62	2	0	0	69	0	0	0	0.03125	0	0	0	0.229665	1
APOOL	61	1	0	0	69	0	0	0	0.016129	0	0	0	0.473282	1
APP	62	1	0	0	29	1	0	1	0.015873	0.0333333	0	0	0.543478	1
APPBP2	62	0	0	0	69	0	0	0	0	0	0	0	1	1
APPL1	119	3	1	0	33	1	0	1	0.0245902	0.0294118	1	0	1	1
APPL2	61	5	0	0	30	0	0	0	0.0757576	0	0	0	0.320608	1
APRT	61	1	0	0	70	0	0	0	0.016129	0	0	0	0.469697	1
APTX	61	2	0	1	29	0	0	0	0.031746	0	0	0	1	1
AQP1	458	0	0	0	29	0	0	0	0	0	0	0	1	1
AQP10	60	4	0	3	29	0	0	0	0.0625	0	0	0	0.305844	1
AQP11	62	0	0	0	29	0	0	0	0	0	0	0	1	1
AQP12A	8	0	0	0	14	0	0	0	0	0	0	0	1	1
AQP2	61	1	0	0	29	0	0	0	0.016129	0	0	0	1	1
AQP3	61	0	0	0	29	0	0	0	0	0	0	0	1	1
AQP4	61	1	0	0	29	0	0	0	0.016129	0	0	0	1	1
AQP5	62	0	0	0	29	0	0	0	0	0	0	0	1	1
AQP6	61	2	0	0	29	0	0	0	0.031746	0	0	0	1	1
AQP7	63	3	0	1	29	1	0	1	0.0454545	0.0333333	0	0	1	1
AQP8	119	3	0	1	33	2	0	2	0.0245902	0.0571429	0	0	0.309485	1
AQP9	61	0	0	0	29	0	0	0	0	0	0	0	1	1
AQR	106	9	0	1	30	2	0	1	0.0782609	0.0625	0	0	1	1
AR	62	13	0	3	70	5	0	0	0.173333	0.0666667	0	0	0.0763515	1
ARAF	688	5	1	2	100	1	1	0	0.00721501	0.00990099	0.333333	1	0.559166	1
ARAP1	61	2	0	1	29	1	0	1	0.031746	0.0333333	0	0	1	1
ARAP2	64	11	0	2	29	3	1	2	0.146667	0.09375	0	0.333333	0.546961	1
ARAP3	118	7	1	2	70	6	1	5	0.056	0.0789474	0.333333	0.166667	0.562165	1
ARC	104	4	0	0	30	1	0	1	0.037037	0.0322581	0	0	1	1
ARCN1	62	1	0	0	29	0	0	0	0.015873	0	0	0	1	1
AREG	458	0	0	0	29	0	0	0	0	0	0	0	1	1
ARF1	61	0	0	0	70	0	0	0	0	0	0	0	1	1
ARF3	61	1	0	0	70	0	0	0	0.016129	0	0	0	0.469697	1
ARF4	61	1	0	0	70	1	0	1	0.016129	0.0140845	0	0	1	1
ARF5	61	0	0	0	70	0	0	0	0	0	0	0	1	1
ARF6	61	0	0	0	70	0	0	0	0	0	0	0	1	1
ARFGAP1	61	0	0	0	29	1	0	1	0	0.0333333	0	0	0.32967	1
ARFGAP2	54	3	0	1	15	0	0	0	0.0526316	0	0	0	1	1
ARFGAP3	119	2	0	0	33	2	0	1	0.0165289	0.0571429	0	0	0.217535	1
ARFGEF1	210	3	0	1	72	3	0	3	0.0140845	0.04	0	0	0.184224	1
ARFGEF2	171	12	0	4	89	3	0	3	0.0655738	0.0326087	0	0	0.399078	1
ARFIP1	61	0	0	0	30	0	0	0	0	0	0	0	1	1
ARFIP1_ENST00000451320	21	0	0	0	1	0	0	0	0	0	0	0	1	1
ARFIP2	61	3	0	0	29	1	0	1	0.046875	0.0333333	0	0	1	1
ARFRP1	119	1	0	1	76	1	0	1	0.00833333	0.012987	0	0	1	1
ARG1	61	3	0	0	29	1	0	1	0.046875	0.0333333	0	0	1	1
ARG2	62	1	0	0	29	0	0	0	0.015873	0	0	0	1	1
ARGFX	61	1	0	1	29	1	0	1	0.016129	0.0333333	0	0	0.548256	1
ARGLU1	62	0	0	0	29	0	0	0	0	0	0	0	1	1
ARHGAP1	61	1	0	0	69	1	0	1	0.016129	0.0142857	0	0	1	1
ARHGAP10	68	6	1	3	68	3	1	2	0.0810811	0.0422535	0.25	0.333333	0.494601	1
ARHGAP11A	119	4	0	3	71	4	1	3	0.0325203	0.0533333	0	0.25	0.480342	1
ARHGAP11B	21	0	0	0	1	0	0	0	0	0	0	0	1	1
ARHGAP12	61	2	0	0	71	0	0	0	0.031746	0	0	0	0.219167	1
ARHGAP15	466	3	1	1	70	1	0	1	0.00639659	0.0140845	0.5	0	0.431955	1
ARHGAP17	62	1	0	0	70	0	0	0	0.015873	0	0	0	0.473684	1
ARHGAP18	61	5	0	3	70	1	0	1	0.0757576	0.0140845	0	0	0.105689	1
ARHGAP19	458	3	1	0	70	0	0	0	0.00650759	0	1	0	1	1
ARHGAP19_ENST00000358531	21	3	1	0	1	0	0	0	0.125	0	1	0	1	1
ARHGAP20	149	7	0	0	70	1	0	1	0.0448718	0.0140845	0	0	0.440388	1
ARHGAP21	61	9	2	2	70	1	0	1	0.128571	0.0140845	0.5	0	0.00886845	1
ARHGAP22	62	2	0	1	70	0	0	0	0.03125	0	0	0	0.226237	1
ARHGAP23	53	3	1	1	55	1	0	1	0.0535714	0.0178571	0.5	0	0.61815	1
ARHGAP24	250	3	0	1	70	0	0	0	0.0118577	0	0	0	1	1
ARHGAP25	103	4	0	2	71	4	2	2	0.0373832	0.0533333	0	0.5	0.718982	0.466667
ARHGAP26	151	3	1	1	71	0	0	0	0.0194805	0	0.5	0	0.553464	1
ARHGAP27	61	0	0	0	29	1	0	1	0	0.0333333	0	0	0.32967	1
ARHGAP28	61	4	0	0	30	2	0	2	0.0615385	0.0625	0	0	1	1
ARHGAP28_ENST00000400091	2	6	0	0	0	1	0	1	0.75	1	0	0	1	1
ARHGAP29	120	5	0	0	70	7	5	2	0.04	0.0909091	0	0.714286	0.21836	1
ARHGAP30	21	6	0	0	1	0	0	0	0.222222	0	0	0	1	1
ARHGAP31	62	5	0	2	29	0	0	0	0.0746269	0	0	0	0.318152	1
ARHGAP32	62	3	0	0	69	1	1	0	0.0461538	0.0142857	0	1	0.351515	1
ARHGAP32_ENST00000310343	23	6	1	1	1	0	0	0	0.206897	0	0.5	0	1	1
ARHGAP33	61	6	0	2	68	2	0	2	0.0895522	0.0285714	0	0	0.15931	1
ARHGAP36	64	9	1	0	70	1	0	0	0.123288	0.0140845	1	0	0.0174764	1
ARHGAP39	63	5	0	0	29	1	0	1	0.0735294	0.0333333	0	0	0.663451	1
ARHGAP4	60	3	0	1	70	1	0	1	0.047619	0.0140845	0	0	0.34163	1
ARHGAP40	54	0	0	0	15	0	0	0	0	0	0	0	1	1
ARHGAP44	61	5	0	3	28	1	0	1	0.0757576	0.0344828	0	0	0.663319	1
ARHGAP5	61	12	1	2	29	0	0	0	0.164384	0	0.333333	0	0.0175689	1
ARHGAP6	67	3	0	0	69	2	1	1	0.0428571	0.028169	0	0.5	0.680706	1
ARHGAP8	61	6	0	1	29	2	0	2	0.0895522	0.0645161	0	0	1	1
ARHGAP9	458	2	0	1	69	1	0	1	0.00434783	0.0142857	0	0	0.346763	1
ARHGDIA	61	1	0	0	29	0	0	0	0.016129	0	0	0	1	1
ARHGDIB	62	2	0	0	29	0	0	0	0.03125	0	0	0	1	1
ARHGDIG	60	1	0	1	29	0	0	0	0.0163934	0	0	0	1	1
ARHGEF1	119	7	1	1	74	1	0	1	0.0555556	0.0133333	0.5	0	0.262428	1
ARHGEF10	103	7	1	4	72	1	0	1	0.0636364	0.0136986	0.2	0	0.147718	1
ARHGEF10L	122	8	1	2	75	2	1	1	0.0615385	0.025974	0.333333	0.5	0.327892	1
ARHGEF10L_ENST00000361221	0	7	1	2	0	1	1	0	1	1	0.333333	1	1	1
ARHGEF10_ENST00000398564	24	7	2	2	1	2	0	2	0.225806	0.666667	0.5	0	0.164439	0.466667
ARHGEF11	149	17	1	3	68	3	0	3	0.10241	0.0422535	0.25	0	0.200276	1
ARHGEF12	150	5	1	1	70	0	0	0	0.0322581	0	0.5	0	0.327752	1
ARHGEF15	62	4	0	2	70	1	0	1	0.0606061	0.0140845	0	0	0.195756	1
ARHGEF16	61	0	0	0	71	0	0	0	0	0	0	0	1	1
ARHGEF17	61	4	0	0	70	0	0	0	0.0615385	0	0	0	0.0511636	1
ARHGEF18	62	5	0	3	70	0	0	0	0.0746269	0	0	0	0.0258525	1
ARHGEF19	61	3	0	0	69	1	1	0	0.046875	0.0142857	0	1	0.348013	1
ARHGEF2	64	4	0	0	70	2	0	1	0.0588235	0.0277778	0	0	0.431607	1
ARHGEF25	457	7	0	5	69	1	0	1	0.0150862	0.0142857	0	0	1	1
ARHGEF26	31	0	0	0	14	1	0	1	0	0.0666667	0	0	0.326087	1
ARHGEF3	64	2	0	2	71	0	0	0	0.030303	0	0	0	0.230249	1
ARHGEF33	33	2	0	1	15	0	0	0	0.0571429	0	0	0	1	1
ARHGEF37	61	2	1	0	29	0	0	0	0.031746	0	1	0	1	1
ARHGEF38	122	0	0	0	74	1	0	1	0	0.0133333	0	0	0.380711	1
ARHGEF4	120	5	0	1	72	4	2	2	0.04	0.0526316	0	0.5	0.732028	1
ARHGEF40	61	2	0	0	70	0	0	0	0.031746	0	0	0	0.222488	1
ARHGEF5	61	6	0	3	70	0	0	0	0.0895522	0	0	0	0.0121429	1
ARHGEF6	64	2	0	0	70	0	0	0	0.030303	0	0	0	0.23366	1
ARHGEF7	62	3	0	2	68	2	1	1	0.0461538	0.0285714	0	0.5	0.671592	1
ARHGEF9	59	4	0	3	70	0	0	0	0.0634921	0	0	0	0.047816	1
ARID1A	654	199	16	18	118	18	2	7	0.233294	0.132353	0.470588	0.222222	0.00730854	0.263237
ARID1B	119	9	0	2	33	1	0	1	0.0703125	0.0294118	0	0	0.689624	1
ARID2	183	31	1	6	29	1	0	1	0.14486	0.0333333	0.142857	0	0.14388	1
ARID3A	61	1	0	0	29	0	0	0	0.016129	0	0	0	1	1
ARID3B	61	3	0	1	29	0	0	0	0.046875	0	0	0	0.549466	1
ARID3C	61	2	0	1	29	0	0	0	0.031746	0	0	0	1	1
ARID4A	62	5	1	0	68	1	1	0	0.0746269	0.0144928	1	1	0.11275	1
ARID4B	62	0	0	0	68	1	0	1	0	0.0144928	0	0	1	1
ARID4B_ENST00000264183	23	6	0	1	2	0	0	0	0.206897	0	0	0	1	1
ARID5A	61	1	0	0	69	0	0	0	0.016129	0	0	0	0.473282	1
ARID5B	62	5	0	0	29	0	0	0	0.0746269	0	0	0	0.318152	1
ARIH1	62	1	0	0	69	0	0	0	0.015873	0	0	0	0.477273	1
ARIH2	63	2	0	0	29	0	0	0	0.0307692	0	0	0	1	1
ARL1	40	2	0	1	69	0	0	0	0.047619	0	0	0	0.141032	1
ARL10	61	0	0	0	29	0	0	0	0	0	0	0	1	1
ARL11	61	0	0	0	29	0	0	0	0	0	0	0	1	1
ARL13A	61	0	0	0	69	0	0	0	0	0	0	0	1	1
ARL13A_ENST00000450049	21	0	0	0	1	0	0	0	0	0	0	0	1	1
ARL13B	61	0	0	0	30	0	0	0	0	0	0	0	1	1
ARL14	61	0	0	0	29	0	0	0	0	0	0	0	1	1
ARL15	65	0	0	0	29	0	0	0	0	0	0	0	1	1
ARL2	29	0	0	0	56	0	0	0	0	0	0	0	1	1
ARL2BP	61	0	0	0	29	0	0	0	0	0	0	0	1	1
ARL3	61	0	0	0	70	0	0	0	0	0	0	0	1	1
ARL3_ENST00000260746	0	2	0	0	0	1	0	1	1	1	0	0	1	1
ARL4A	61	0	0	0	70	0	0	0	0	0	0	0	1	1
ARL4C	61	0	0	0	69	1	0	1	0	0.0142857	0	0	1	1
ARL4D	61	1	0	1	70	0	0	0	0.016129	0	0	0	0.469697	1
ARL4P	53	0	0	0	15	0	0	0	0	0	0	0	1	1
ARL5A	61	0	0	0	70	0	0	0	0	0	0	0	1	1
ARL5B	61	0	0	0	70	0	0	0	0	0	0	0	1	1
ARL5C	53	0	0	0	15	0	0	0	0	0	0	0	1	1
ARL6	61	0	0	0	70	0	0	0	0	0	0	0	1	1
ARL6IP1	61	2	0	1	29	0	0	0	0.031746	0	0	0	1	1
ARL6IP4	61	0	0	0	29	0	0	0	0	0	0	0	1	1
ARL6IP5	61	1	0	0	29	0	0	0	0.016129	0	0	0	1	1
ARL6IP6	61	1	0	1	29	0	0	0	0.016129	0	0	0	1	1
ARL8A	61	0	0	0	70	1	0	1	0	0.0140845	0	0	1	1
ARL8B	61	1	0	0	70	0	0	0	0.016129	0	0	0	0.469697	1
ARL9	8	0	0	0	14	0	0	0	0	0	0	0	1	1
ARMC1	61	1	0	1	29	0	0	0	0.016129	0	0	0	1	1
ARMC10	61	2	0	1	29	0	0	0	0.031746	0	0	0	1	1
ARMC2	240	2	0	1	15	0	0	0	0.00826446	0	0	0	1	1
ARMC3	61	5	0	0	29	0	0	0	0.0757576	0	0	0	0.318621	1
ARMC4	66	15	1	3	29	1	0	1	0.185185	0.0333333	0.25	0	0.0646358	1
ARMC5	22	9	1	2	1	0	0	0	0.290323	0	0.333333	0	1	1
ARMC6	61	3	0	0	29	0	0	0	0.046875	0	0	0	0.549466	1
ARMC7	61	0	0	0	29	1	0	1	0	0.0333333	0	0	0.32967	1
ARMC8	61	1	0	0	29	0	0	0	0.016129	0	0	0	1	1
ARMC9	62	4	1	0	31	0	0	0	0.0606061	0	1	0	0.302714	1
ARMCX1	61	2	0	1	69	0	0	0	0.031746	0	0	0	0.225885	1
ARMCX2	61	2	0	0	69	0	0	0	0.031746	0	0	0	0.225885	1
ARMCX3	61	0	0	0	68	1	1	0	0	0.0144928	0	1	1	1
ARMCX4	61	0	0	0	69	0	0	0	0	0	0	0	1	1
ARMCX5	61	3	0	1	69	0	0	0	0.046875	0	0	0	0.108696	1
ARMCX6	61	2	0	0	69	0	0	0	0.031746	0	0	0	0.225885	1
ARNT	547	6	1	2	67	3	2	1	0.0108499	0.0428571	0.333333	0.666667	0.0694846	1
ARNT2	145	7	0	3	30	1	0	1	0.0460526	0.0322581	0	0	1	1
ARNTL	61	1	0	0	29	0	0	0	0.016129	0	0	0	1	1
ARNTL2	64	2	0	1	29	0	0	0	0.030303	0	0	0	1	1
ARPC1A	62	3	1	0	29	0	0	0	0.0461538	0	1	0	0.549999	1
ARPC1B	61	3	1	0	29	0	0	0	0.046875	0	1	0	0.549466	1
ARPC2	61	1	0	0	29	0	0	0	0.016129	0	0	0	1	1
ARPC3	62	0	0	0	29	0	0	0	0	0	0	0	1	1
ARPC4	61	0	0	0	29	0	0	0	0	0	0	0	1	1
ARPC5	61	0	0	0	29	0	0	0	0	0	0	0	1	1
ARPC5L	62	0	0	0	29	0	0	0	0	0	0	0	1	1
ARPM1	61	2	0	1	29	0	0	0	0.031746	0	0	0	1	1
ARPP19	61	0	0	0	29	0	0	0	0	0	0	0	1	1
ARPP21	65	8	0	3	29	1	0	1	0.109589	0.0333333	0	0	0.27819	1
ARR3	119	4	0	2	34	0	0	0	0.0325203	0	0	0	0.577611	1
ARRB1	106	0	0	0	30	2	0	1	0	0.0625	0	0	0.0524701	1
ARRB2	61	3	1	1	29	0	0	0	0.046875	0	0.5	0	0.549466	1
ARRDC1	61	3	1	0	29	0	0	0	0.046875	0	1	0	0.549466	1
ARRDC2	61	2	0	1	29	0	0	0	0.031746	0	0	0	1	1
ARRDC3	104	0	0	0	30	1	0	1	0	0.0322581	0	0	0.22963	1
ARRDC4	61	2	0	0	29	1	0	1	0.031746	0.0333333	0	0	1	1
ARSA	61	0	0	0	29	2	0	2	0	0.0645161	0	0	0.111085	1
ARSB	62	2	0	0	29	0	0	0	0.03125	0	0	0	1	1
ARSD	61	0	0	0	69	0	0	0	0	0	0	0	1	1
ARSE	60	4	0	2	69	0	0	0	0.0625	0	0	0	0.0510037	1
ARSF	61	6	0	0	69	0	0	0	0.0895522	0	0	0	0.012699	1
ARSG	62	4	1	2	29	0	0	0	0.0606061	0	0.333333	0	0.309603	1
ARSH	61	4	0	1	68	1	1	0	0.0615385	0.0144928	0	1	0.198329	1
ARSI	61	4	0	1	29	0	0	0	0.0615385	0	0	0	0.30769	1
ARSJ	62	6	0	1	29	0	0	0	0.0882353	0	0	0	0.174168	1
ARSK	61	1	0	0	29	1	0	1	0.016129	0.0333333	0	0	0.548256	1
ART1	62	1	0	0	29	1	0	1	0.015873	0.0333333	0	0	0.543478	1
ART3	61	2	0	2	30	0	0	0	0.031746	0	0	0	1	1
ART4	61	4	1	0	29	0	0	0	0.0615385	0	1	0	0.30769	1
ART5	61	1	0	0	29	0	0	0	0.016129	0	0	0	1	1
ARTN	61	0	0	0	29	0	0	0	0	0	0	0	1	1
ARV1	119	0	0	0	33	2	0	2	0	0.0571429	0	0	0.0505051	1
ARVCF	62	3	0	1	29	0	0	0	0.0461538	0	0	0	0.549999	1
ARX	61	0	0	0	69	0	0	0	0	0	0	0	1	1
AR_ENST00000544984	0	6	0	0	0	6	0	1	1	1	0	0	1	1
AS3MT	29	0	0	0	15	0	0	0	0	0	0	0	1	1
ASAH1	61	0	0	0	29	0	0	0	0	0	0	0	1	1
ASAH2	61	0	0	0	29	0	0	0	0	0	0	0	1	1
ASAP1	66	6	0	1	29	0	0	0	0.0833333	0	0	0	0.178304	1
ASAP2	63	8	0	2	29	1	0	1	0.112676	0.0333333	0	0	0.273683	1
ASAP3	119	5	0	2	34	1	0	1	0.0403226	0.0285714	0	0	1	1
ASB1	61	0	0	0	69	1	0	1	0	0.0142857	0	0	1	1
ASB10	62	0	0	0	69	2	0	2	0	0.028169	0	0	0.498519	1
ASB11	119	4	2	0	71	3	0	3	0.0325203	0.0405405	1	0	1	0.1
ASB12	61	2	0	0	69	0	0	0	0.031746	0	0	0	0.225885	1
ASB13	62	1	0	0	69	0	0	0	0.015873	0	0	0	0.477273	1
ASB14	61	3	0	0	69	0	0	0	0.046875	0	0	0	0.108696	1
ASB15	149	3	1	0	68	1	0	1	0.0197368	0.0144928	1	0	1	1
ASB16	149	5	1	0	69	0	0	0	0.0324675	0	1	0	0.327272	1
ASB17	62	2	0	0	69	0	0	0	0.03125	0	0	0	0.229665	1
ASB18	63	1	0	0	69	0	0	0	0.015625	0	0	0	0.481203	1
ASB2	61	6	0	3	69	0	0	0	0.0895522	0	0	0	0.012699	1
ASB3	149	2	0	1	68	1	0	1	0.013245	0.0144928	0	0	1	1
ASB4	61	3	0	2	69	1	0	1	0.046875	0.0142857	0	0	0.348013	1
ASB5	61	1	1	0	69	0	0	0	0.016129	0	1	0	0.473282	1
ASB6	61	2	0	1	69	0	0	0	0.031746	0	0	0	0.225885	1
ASB7	61	3	0	1	69	0	0	0	0.046875	0	0	0	0.108696	1
ASB8	149	1	0	1	69	0	0	0	0.00666667	0	0	0	1	1
ASB9	61	0	0	0	69	0	0	0	0	0	0	0	1	1
ASCC1	63	2	0	0	69	0	0	0	0.0307692	0	0	0	0.233419	1
ASCC2	62	2	0	0	29	0	0	0	0.03125	0	0	0	1	1
ASCC3	63	13	1	2	29	0	0	0	0.171053	0	0.333333	0	0.0176468	1
ASCL1	61	0	0	0	29	0	0	0	0	0	0	0	1	1
ASCL2	458	0	0	0	29	0	0	0	0	0	0	0	1	1
ASCL3	61	1	0	1	29	0	0	0	0.016129	0	0	0	1	1
ASCL4	39	3	0	1	28	0	0	0	0.0714286	0	0	0	0.269565	1
ASF1B	61	0	0	0	29	0	0	0	0	0	0	0	1	1
ASGR1	119	2	0	1	33	1	1	0	0.0165289	0.0294118	0	1	0.526882	1
ASGR1_ENST00000380920	21	0	0	0	1	1	0	1	0	0.5	0	0	0.0869565	1
ASGR2	61	5	1	0	29	0	0	0	0.0757576	0	1	0	0.318621	1
ASH1L	149	19	1	6	68	1	0	1	0.113095	0.0144928	0.142857	0	0.0100225	1
ASH2L	61	1	0	1	68	1	1	0	0.016129	0.0144928	0	1	1	1
ASIP	60	1	0	1	29	0	0	0	0.0163934	0	0	0	1	1
ASL	118	2	0	1	33	1	0	1	0.0166667	0.0294118	0	0	0.529506	1
ASMT	0	1	0	0	39	1	1	0	1	0.025	0	1	0.0487805	1
ASMTL	193	4	0	3	54	0	0	0	0.0203046	0	0	0	0.580293	1
ASMTL-AS1	8	0	0	0	54	0	0	0	0	0	0	0	1	1
ASNA1	61	0	0	0	29	0	0	0	0	0	0	0	1	1
ASNS	61	0	0	0	29	0	0	0	0	0	0	0	1	1
ASNSD1	61	5	0	1	29	0	0	0	0.0757576	0	0	0	0.318621	1
ASNS_ENST00000394309	23	3	0	0	1	0	0	0	0.115385	0	0	0	1	1
ASPA	61	1	0	1	29	0	0	0	0.016129	0	0	0	1	1
ASPDH	61	0	0	0	29	0	0	0	0	0	0	0	1	1
ASPH	64	4	0	0	29	0	0	0	0.0588235	0	0	0	0.31361	1
ASPHD1	53	1	0	1	15	0	0	0	0.0185185	0	0	0	1	1
ASPHD2	53	2	0	1	15	0	0	0	0.0363636	0	0	0	1	1
ASPM	458	10	1	3	29	2	0	2	0.0213675	0.0645161	0.25	0	0.167248	1
ASPN	458	1	0	1	29	1	0	1	0.00217865	0.0333333	0	0	0.119054	1
ASPRV1	53	0	0	0	15	0	0	0	0	0	0	0	1	1
ASPSCR1	359	0	0	0	71	0	0	0	0	0	0	0	1	1
ASRGL1	61	3	0	0	29	0	0	0	0.046875	0	0	0	0.549466	1
ASS1	61	1	0	0	29	0	0	0	0.016129	0	0	0	1	1
ASTE1	62	3	0	1	29	0	0	0	0.0461538	0	0	0	0.549999	1
ASTL	61	4	0	0	29	0	0	0	0.0615385	0	0	0	0.30769	1
ASTN1	146	16	1	5	67	5	1	4	0.0987654	0.0694444	0.166667	0.2	0.622008	1
ASTN2	129	13	1	4	34	2	0	1	0.0915493	0.0555556	0.2	0	0.73883	1
ASXL1	3734	495	5	203	35	6	0	6	0.117049	0.146341	0.0240385	0	0.472488	1
ASXL2	22	9	0	0	1	1	0	1	0.290323	0.5	0	0	0.520833	1
ASXL3	32	2	0	0	14	1	0	1	0.0588235	0.0666667	0	0	1	1
ASZ1	457	6	0	4	29	0	0	0	0.012959	0	0	0	1	1
ATAD1	517	0	0	0	33	1	0	1	0	0.0294118	0	0	0.061706	1
ATAD2	62	5	0	2	29	0	0	0	0.0746269	0	0	0	0.318152	1
ATAD2B	52	1	0	1	15	0	0	0	0.0188679	0	0	0	1	1
ATAD2B_ENST00000238789	21	2	0	0	1	0	0	0	0.0869565	0	0	0	1	1
ATAD3A	61	3	0	1	29	0	0	0	0.046875	0	0	0	0.549466	1
ATAD3B	29	2	0	0	15	0	0	0	0.0645161	0	0	0	1	1
ATAD5	61	2	0	0	29	0	0	0	0.031746	0	0	0	1	1
ATAT1	61	3	0	0	29	0	0	0	0.046875	0	0	0	0.549466	1
ATCAY	51	0	0	0	15	1	1	0	0	0.0625	0	1	0.238806	1
ATE1	62	1	0	0	30	0	0	0	0.015873	0	0	0	1	1
ATF1	150	0	0	0	69	0	0	0	0	0	0	0	1	1
ATF1_ENST00000262053	0	1	0	0	0	1	0	1	1	1	0	0	1	1
ATF2	120	1	0	0	33	2	0	2	0.00826446	0.0571429	0	0	0.126551	1
ATF3	61	1	0	0	69	0	0	0	0.016129	0	0	0	0.473282	1
ATF4	61	1	0	0	29	0	0	0	0.016129	0	0	0	1	1
ATF5	61	4	0	2	29	0	0	0	0.0615385	0	0	0	0.30769	1
ATF6	62	2	0	2	29	0	0	0	0.03125	0	0	0	1	1
ATF6B	61	2	0	0	29	0	0	0	0.031746	0	0	0	1	1
ATF7	22	0	0	0	1	0	0	0	0	0	0	0	1	1
ATF7IP	61	2	1	0	65	4	1	3	0.031746	0.057971	1	0.25	0.682215	0.4
ATF7IP2	61	0	0	0	29	0	0	0	0	0	0	0	1	1
ATF7IP2_ENST00000396560	21	0	0	0	1	0	0	0	0	0	0	0	1	1
ATG10	63	2	1	1	29	0	0	0	0.0307692	0	0.5	0	1	1
ATG12	61	0	0	0	29	0	0	0	0	0	0	0	1	1
ATG13	52	3	0	2	15	0	0	0	0.0545455	0	0	0	1	1
ATG14	60	3	0	2	29	0	0	0	0.047619	0	0	0	0.548997	1
ATG16L1	61	6	0	0	29	1	0	1	0.0895522	0.0333333	0	0	0.43073	1
ATG16L2	61	0	0	0	29	0	0	0	0	0	0	0	1	1
ATG2A	52	12	0	2	15	0	0	0	0.1875	0	0	0	0.108931	1
ATG2B	62	7	1	0	29	0	0	0	0.101449	0	1	0	0.100607	1
ATG3	61	0	0	0	29	0	0	0	0	0	0	0	1	1
ATG4A	61	1	0	0	69	1	0	1	0.016129	0.0142857	0	0	1	1
ATG4A_ENST00000372232	21	1	0	0	1	1	0	1	0.0454545	0.5	0	0	0.163043	1
ATG4C	61	2	0	1	30	0	0	0	0.031746	0	0	0	1	1
ATG4D	62	2	0	1	29	0	0	0	0.03125	0	0	0	1	1
ATG5	118	1	0	1	34	0	0	0	0.00840336	0	0	0	1	1
ATG7	61	5	0	2	29	0	0	0	0.0757576	0	0	0	0.318621	1
ATG9A	62	2	0	1	29	1	0	1	0.03125	0.0333333	0	0	1	1
ATG9B	61	1	0	0	29	0	0	0	0.016129	0	0	0	1	1
ATHL1	457	5	0	3	29	1	0	1	0.0108225	0.0333333	0	0	0.315782	1
ATIC	240	2	0	1	69	0	0	0	0.00826446	0	0	0	1	1
ATL1	60	4	0	4	29	0	0	0	0.0625	0	0	0	0.305844	1
ATL2	148	5	0	2	69	0	0	0	0.0326797	0	0	0	0.327599	1
ATL3	53	3	0	2	15	0	0	0	0.0535714	0	0	0	1	1
ATM	2184	214	50	38	125	8	3	2	0.089241	0.0601504	0.568182	0.6	0.342546	1
ATMIN	53	3	0	0	15	0	0	0	0.0535714	0	0	0	1	1
ATN1	103	9	0	2	30	2	0	2	0.0803571	0.0625	0	0	1	1
ATOH1	61	2	0	0	29	0	0	0	0.031746	0	0	0	1	1
ATOH7	61	0	0	0	29	0	0	0	0	0	0	0	1	1
ATOH8	61	0	0	0	29	0	0	0	0	0	0	0	1	1
ATP10A	292	12	0	3	30	2	0	2	0.0394737	0.0625	0	0	0.631766	1
ATP10B	53	15	0	3	15	1	0	1	0.220588	0.0625	0	0	0.285942	1
ATP10D	62	13	2	4	29	0	0	0	0.173333	0	0.333333	0	0.0175184	1
ATP11A	105	7	0	2	31	1	0	1	0.0625	0.03125	0	0	0.68458	1
ATP11B	64	6	1	1	29	0	0	0	0.0857143	0	0.5	0	0.176044	1
ATP11C	120	6	0	1	72	3	2	1	0.047619	0.04	0	0.666667	1	1
ATP12A	103	10	0	4	30	4	0	4	0.0884956	0.117647	0	0	0.738849	1
ATP13A1	103	10	0	3	31	1	0	1	0.0884956	0.03125	0	0	0.45641	1
ATP13A2	148	5	0	2	29	1	1	0	0.0326797	0.0333333	0	1	1	0.333333
ATP13A3	55	1	0	0	15	0	0	0	0.0178571	0	0	0	1	1
ATP13A4	65	14	0	2	30	3	0	3	0.177215	0.0909091	0	0	0.386614	1
ATP13A5	104	16	0	9	30	3	1	2	0.133333	0.0909091	0	0.333333	0.766101	0.25
ATP1A1	62	4	0	1	29	1	0	1	0.0606061	0.0333333	0	0	1	1
ATP1A2	457	10	0	5	29	1	0	1	0.0214133	0.0333333	0	0	0.499467	1
ATP1A3	62	9	0	2	29	0	0	0	0.126761	0	0	0	0.0556278	1
ATP1A4	67	10	1	3	29	0	0	0	0.12987	0	0.25	0	0.058623	1
ATP1B1	460	0	0	0	29	0	0	0	0	0	0	0	1	1
ATP1B2	60	2	0	1	29	1	0	1	0.0322581	0.0333333	0	0	1	1
ATP1B3	61	0	0	0	29	0	0	0	0	0	0	0	1	1
ATP1B4	61	8	0	0	68	1	1	0	0.115942	0.0144928	0	1	0.0330673	1
ATP2A1	61	6	0	2	29	2	0	2	0.0895522	0.0645161	0	0	1	1
ATP2A2	62	6	0	3	29	1	0	1	0.0882353	0.0333333	0	0	0.433232	1
ATP2A3	118	6	0	2	33	1	0	1	0.0483871	0.0294118	0	0	1	1
ATP2B1	458	4	0	1	29	1	0	1	0.00865801	0.0333333	0	0	0.270866	1
ATP2B2	60	8	2	5	30	1	0	1	0.117647	0.0322581	0.285714	0	0.265883	1
ATP2B3	41	3	0	0	69	1	0	1	0.0681818	0.0142857	0	0	0.296683	1
ATP2B3_ENST00000349466	21	2	0	0	1	0	0	0	0.0869565	0	0	0	1	1
ATP2B3_ENST00000370186	0	3	0	0	0	1	0	1	1	1	0	0	1	1
ATP2B4	459	9	0	2	29	0	0	0	0.0192308	0	0	0	1	1
ATP2C1	63	3	0	1	29	1	0	1	0.0454545	0.0333333	0	0	1	1
ATP2C2	62	12	0	2	28	1	0	1	0.162162	0.0344828	0	0	0.103908	1
ATP4A	62	6	0	1	29	0	0	0	0.0882353	0	0	0	0.174168	1
ATP4B	61	3	0	0	29	0	0	0	0.046875	0	0	0	0.549466	1
ATP5A1	61	1	0	0	29	0	0	0	0.016129	0	0	0	1	1
ATP5B	61	4	0	0	29	0	0	0	0.0615385	0	0	0	0.30769	1
ATP5C1	63	2	0	0	29	1	0	1	0.0307692	0.0333333	0	0	1	1
ATP5D	61	0	0	0	29	0	0	0	0	0	0	0	1	1
ATP5E	61	0	0	0	29	1	0	1	0	0.0333333	0	0	0.32967	1
ATP5F1	62	1	0	0	29	0	0	0	0.015873	0	0	0	1	1
ATP5G1	62	0	0	0	29	0	0	0	0	0	0	0	1	1
ATP5G1P5	32	0	0	0	14	0	0	0	0	0	0	0	1	1
ATP5G2	61	1	0	0	29	0	0	0	0.016129	0	0	0	1	1
ATP5G3	61	1	0	0	29	0	0	0	0.016129	0	0	0	1	1
ATP5H	61	1	0	0	29	0	0	0	0.016129	0	0	0	1	1
ATP5I	61	1	0	0	29	0	0	0	0.016129	0	0	0	1	1
ATP5J	62	0	0	0	29	0	0	0	0	0	0	0	1	1
ATP5J2	61	0	0	0	29	0	0	0	0	0	0	0	1	1
ATP5L	61	0	0	0	29	0	0	0	0	0	0	0	1	1
ATP5O	62	0	0	0	29	0	0	0	0	0	0	0	1	1
ATP5S	62	4	0	2	29	0	0	0	0.0606061	0	0	0	0.309603	1
ATP5SL	103	2	0	2	30	1	1	0	0.0190476	0.0322581	0	1	0.542825	0.333333
ATP6AP1	104	1	0	0	30	1	0	1	0.00952381	0.0322581	0	0	0.405229	1
ATP6AP1L	61	2	0	0	29	0	0	0	0.031746	0	0	0	1	1
ATP6AP2	61	1	0	0	69	0	0	0	0.016129	0	0	0	0.473282	1
ATP6V0A1	62	2	0	1	30	0	0	0	0.03125	0	0	0	1	1
ATP6V0A2	62	6	0	0	29	0	0	0	0.0882353	0	0	0	0.174168	1
ATP6V0A4	63	5	0	1	29	0	0	0	0.0735294	0	0	0	0.317813	1
ATP6V0B	207	2	0	0	33	1	0	1	0.00956938	0.0294118	0	0	0.365047	1
ATP6V0C	61	1	0	0	29	0	0	0	0.016129	0	0	0	1	1
ATP6V0D1	62	0	0	0	29	0	0	0	0	0	0	0	1	1
ATP6V0D2	62	1	0	1	29	0	0	0	0.015873	0	0	0	1	1
ATP6V0E1	63	0	0	0	29	0	0	0	0	0	0	0	1	1
ATP6V0E2L	61	0	0	0	29	0	0	0	0	0	0	0	1	1
ATP6V1A	61	2	0	1	29	0	0	0	0.031746	0	0	0	1	1
ATP6V1B1	61	2	0	1	29	0	0	0	0.031746	0	0	0	1	1
ATP6V1B2	61	1	0	0	29	0	0	0	0.016129	0	0	0	1	1
ATP6V1C1	63	0	0	0	29	0	0	0	0	0	0	0	1	1
ATP6V1C2	64	2	0	0	29	0	0	0	0.030303	0	0	0	1	1
ATP6V1D	63	2	0	0	69	1	0	1	0.0307692	0.0142857	0	0	0.608536	1
ATP6V1E1	514	3	0	2	35	0	0	0	0.00580271	0	0	0	1	1
ATP6V1E2	40	2	0	2	28	0	0	0	0.047619	0	0	0	0.513043	1
ATP6V1F	61	0	0	0	29	0	0	0	0	0	0	0	1	1
ATP6V1G1	61	1	0	0	29	0	0	0	0.016129	0	0	0	1	1
ATP6V1G2	61	1	0	1	29	0	0	0	0.016129	0	0	0	1	1
ATP6V1G3	60	3	0	1	29	0	0	0	0.047619	0	0	0	0.548997	1
ATP6V1H	61	1	0	0	29	0	0	0	0.016129	0	0	0	1	1
ATP7A	61	3	0	0	69	0	0	0	0.046875	0	0	0	0.108696	1
ATP7B	60	11	1	4	29	0	0	0	0.15493	0	0.2	0	0.0307048	1
ATP8A1	62	12	0	4	30	1	0	1	0.162162	0.0322581	0	0	0.102096	1
ATP8A2	108	6	0	3	31	0	0	0	0.0526316	0	0	0	0.341574	1
ATP8B1	302	8	0	5	33	1	0	1	0.0258065	0.0294118	0	0	1	1
ATP8B2	62	7	0	1	29	0	0	0	0.101449	0	0	0	0.100607	1
ATP8B4	104	9	0	4	29	2	1	1	0.079646	0.0645161	0	0.5	1	0.333333
ATP9A	64	3	0	0	29	0	0	0	0.0447761	0	0	0	0.551239	1
ATP9B	63	6	0	1	29	0	0	0	0.0869565	0	0	0	0.175055	1
ATPAF1	61	0	0	0	29	0	0	0	0	0	0	0	1	1
ATPAF2	62	1	0	0	29	0	0	0	0.015873	0	0	0	1	1
ATPBD4	62	0	0	0	29	0	0	0	0	0	0	0	1	1
ATPIF1	61	0	0	0	29	0	0	0	0	0	0	0	1	1
ATR	645	17	1	7	95	7	3	3	0.0256798	0.0686275	0.125	0.5	0.030723	0.244755
ATRIP	21	1	1	0	1	0	0	0	0.0454545	0	1	0	1	1
ATRN	120	5	0	1	33	1	1	0	0.04	0.0294118	0	1	1	1
ATRNL1	153	17	3	2	29	1	0	1	0.1	0.0333333	0.6	0	0.320813	1
ATRX	204	35	5	0	55	4	3	1	0.146444	0.0677966	1	0.75	0.13273	0.444444
ATXN1	60	12	0	4	29	1	0	1	0.166667	0.0333333	0	0	0.101403	1
ATXN10	63	3	1	0	29	0	0	0	0.0454545	0	1	0	0.550591	1
ATXN2	106	8	0	0	30	1	0	1	0.0701754	0.0322581	0	0	0.684328	1
ATXN2L	62	4	0	0	29	0	0	0	0.0606061	0	0	0	0.309603	1
ATXN2L_ENST00000395547	0	5	0	0	0	1	0	1	1	1	0	0	1	1
ATXN3	61	2	0	1	29	0	0	0	0.031746	0	0	0	1	1
ATXN3L	53	1	0	0	53	2	2	0	0.0185185	0.0363636	0	1	1	1
ATXN7	62	2	0	1	29	0	0	0	0.03125	0	0	0	1	1
ATXN7L1	63	0	0	0	29	0	0	0	0	0	0	0	1	1
ATXN7L2	61	3	0	0	29	0	0	0	0.046875	0	0	0	0.549466	1
ATXN7L3	53	2	0	0	15	0	0	0	0.0363636	0	0	0	1	1
AUH	62	1	0	0	69	0	0	0	0.015873	0	0	0	0.477273	1
AUP1	61	2	1	0	29	0	0	0	0.031746	0	1	0	1	1
AURKA	646	3	0	2	99	1	0	1	0.0046225	0.01	0	0	0.436993	1
AURKAIP1	53	0	0	0	15	0	0	0	0	0	0	0	1	1
AURKB	644	2	0	2	100	0	0	0	0.00309598	0	0	0	1	1
AURKC	647	2	1	1	98	2	0	1	0.00308166	0.02	0.5	0	0.0883821	1
AUTS2	68	6	0	1	29	1	0	1	0.0810811	0.0333333	0	0	0.670141	1
AVEN	547	2	0	0	69	1	0	1	0.00364299	0.0142857	0	0	0.30277	1
AVIL	458	8	0	2	29	0	0	0	0.0171674	0	0	0	1	1
AVL9	62	4	1	0	29	0	0	0	0.0606061	0	1	0	0.309603	1
AVL9_ENST00000404479	24	1	0	0	1	0	0	0	0.04	0	0	0	1	1
AVP	61	3	0	1	29	0	0	0	0.046875	0	0	0	0.549466	1
AVPI1	120	0	0	0	33	2	1	1	0	0.0571429	0	0.5	0.0498534	1
AVPR1A	458	3	0	0	29	0	0	0	0.00650759	0	0	0	1	1
AVPR1B	103	3	0	1	31	0	0	0	0.0283019	0	0	0	1	1
AVPR2	119	1	0	0	73	1	0	1	0.00833333	0.0135135	0	0	1	1
AWAT1	62	2	0	0	69	0	0	0	0.03125	0	0	0	0.229665	1
AWAT2	61	0	0	0	69	0	0	0	0	0	0	0	1	1
AXDND1	67	11	1	2	30	3	0	3	0.141026	0.0909091	0.333333	0	0.549194	1
AXIN1	1399	172	38	14	189	6	4	2	0.109484	0.0307692	0.730769	0.666667	0.000205111	0.663729
AXIN2	60	4	0	2	68	1	0	1	0.0625	0.0144928	0	0	0.195095	1
AXL	645	6	0	2	79	4	0	2	0.00921659	0.0481928	0	0	0.018764	1
AZGP1	458	3	0	2	29	0	0	0	0.00650759	0	0	0	1	1
AZI1	102	5	1	4	31	0	0	0	0.046729	0	0.2	0	0.587269	1
AZI2	61	2	0	0	29	0	0	0	0.031746	0	0	0	1	1
AZIN1	61	4	0	1	29	0	0	0	0.0615385	0	0	0	0.30769	1
AZU1	61	3	0	1	29	1	0	1	0.046875	0.0333333	0	0	1	1
B2M	61	7	0	1	29	7	0	0	0.102941	0.194444	0	0	0.232236	1
B3GALNT1	61	2	0	1	29	0	0	0	0.031746	0	0	0	1	1
B3GALNT2	119	1	0	0	33	2	0	2	0.00833333	0.0571429	0	0	0.128055	1
B3GALT1	61	3	0	1	29	1	0	1	0.046875	0.0333333	0	0	1	1
B3GALT2	61	2	0	1	29	0	0	0	0.031746	0	0	0	1	1
B3GALT4	51	3	0	2	15	1	0	1	0.0555556	0.0625	0	0	1	1
B3GALT5	61	7	0	2	29	0	0	0	0.102941	0	0	0	0.0991597	1
B3GALT6	61	0	0	0	29	0	0	0	0	0	0	0	1	1
B3GALTL	61	5	0	0	29	0	0	0	0.0757576	0	0	0	0.318621	1
B3GAT1	61	2	0	0	29	0	0	0	0.031746	0	0	0	1	1
B3GAT2	63	1	0	1	29	0	0	0	0.015625	0	0	0	1	1
B3GAT3	62	0	0	0	29	0	0	0	0	0	0	0	1	1
B3GNT1	61	0	0	0	29	0	0	0	0	0	0	0	1	1
B3GNT2	21	2	0	1	1	0	0	0	0.0869565	0	0	0	1	1
B3GNT3	61	6	0	1	29	0	0	0	0.0895522	0	0	0	0.17339	1
B3GNT4	62	1	0	0	29	0	0	0	0.015873	0	0	0	1	1
B3GNT5	61	0	0	0	29	1	0	1	0	0.0333333	0	0	0.32967	1
B3GNT7	40	2	0	1	28	0	0	0	0.047619	0	0	0	0.513043	1
B3GNT8	61	2	0	1	29	0	0	0	0.031746	0	0	0	1	1
B3GNTL1	68	1	0	1	32	1	0	1	0.0144928	0.030303	0	0	0.544554	1
B3Gn-T6	32	1	0	0	14	0	0	0	0.030303	0	0	0	1	1
B4GALNT1	546	3	0	1	29	0	0	0	0.00546448	0	0	0	1	1
B4GALNT2	120	6	1	2	34	0	0	0	0.047619	0	0.333333	0	0.343249	1
B4GALNT3	61	5	0	2	29	0	0	0	0.0757576	0	0	0	0.318621	1
B4GALNT4	61	7	1	1	29	1	0	0	0.102941	0.0333333	0.5	0	0.428505	1
B4GALT1	65	2	0	1	29	0	0	0	0.0298507	0	0	0	1	1
B4GALT2	61	3	1	1	29	0	0	0	0.046875	0	0.5	0	0.549466	1
B4GALT3	61	0	0	0	29	0	0	0	0	0	0	0	1	1
B4GALT4	61	3	1	0	29	0	0	0	0.046875	0	1	0	0.549466	1
B4GALT5	63	3	0	0	29	0	0	0	0.0454545	0	0	0	0.550591	1
B4GALT6	63	3	0	1	29	0	0	0	0.0454545	0	0	0	0.550591	1
B4GALT7	61	1	0	0	29	1	0	1	0.016129	0.0333333	0	0	0.548256	1
B7	53	1	0	1	15	0	0	0	0.0185185	0	0	0	1	1
B9D1	53	0	0	0	15	0	0	0	0	0	0	0	1	1
B9D2	53	0	0	0	15	0	0	0	0	0	0	0	1	1
BAALC	248	0	0	0	29	0	0	0	0	0	0	0	1	1
BAAT	61	3	0	1	68	1	0	1	0.046875	0.0144928	0	0	0.351171	1
BACE1	61	0	0	0	29	0	0	0	0	0	0	0	1	1
BACE2	62	3	0	0	29	0	0	0	0.0461538	0	0	0	0.549999	1
BACH1	61	1	0	1	29	0	0	0	0.016129	0	0	0	1	1
BACH2	62	6	0	2	68	2	0	2	0.0882353	0.0285714	0	0	0.162278	1
BAD	645	1	0	1	70	0	0	0	0.00154799	0	0	0	1	1
BAG1	61	0	0	0	70	0	0	0	0	0	0	0	1	1
BAG2	62	0	0	0	70	0	0	0	0	0	0	0	1	1
BAG3	61	5	0	1	70	1	1	0	0.0757576	0.0140845	0	1	0.105689	1
BAG4	61	2	0	0	70	0	0	0	0.031746	0	0	0	0.222488	1
BAG5	61	3	0	1	70	1	0	1	0.046875	0.0140845	0	0	0.344987	1
BAG6	119	4	1	0	33	1	0	1	0.0325203	0.0294118	1	0	1	1
BAHCC1	23	4	1	1	1	0	0	0	0.148148	0	0.5	0	1	1
BAHD1	61	4	0	0	29	0	0	0	0.0615385	0	0	0	0.30769	1
BAI1	504	14	0	6	70	1	0	1	0.027027	0.0140845	0	0	1	1
BAI2	61	9	1	2	31	0	0	0	0.128571	0	0.333333	0	0.0537563	1
BAI3	553	30	1	5	62	13	6	7	0.051458	0.173333	0.166667	0.461538	0.000437104	0.333075
BAIAP2	61	2	0	0	30	1	1	0	0.031746	0.0322581	0	1	1	1
BAIAP2L1	62	1	0	0	29	0	0	0	0.015873	0	0	0	1	1
BAIAP2L2	61	3	0	1	29	1	0	1	0.046875	0.0333333	0	0	1	1
BAIAP3	61	6	0	1	29	0	0	0	0.0895522	0	0	0	0.17339	1
BAK1	53	0	0	0	56	1	0	1	0	0.0175439	0	0	1	1
BAMBI	456	6	2	2	69	0	0	0	0.012987	0	0.5	0	1	1
BANF1	61	1	0	0	29	0	0	0	0.016129	0	0	0	1	1
BANF2	53	2	0	2	15	0	0	0	0.0363636	0	0	0	1	1
BANK1	62	5	1	2	29	0	0	0	0.0746269	0	0.333333	0	0.318152	1
BANP	63	0	0	0	69	0	0	0	0	0	0	0	1	1
BAP1	853	99	30	3	62	10	5	4	0.103992	0.138889	0.909091	0.555556	0.325522	0.0280518
BARD1	247	9	0	4	70	0	0	0	0.0351562	0	0	0	0.213472	1
BARHL1	61	3	0	0	29	0	0	0	0.046875	0	0	0	0.549466	1
BARHL2	61	3	0	1	29	0	0	0	0.046875	0	0	0	0.549466	1
BARX1	61	0	0	0	29	0	0	0	0	0	0	0	1	1
BARX2	62	3	0	0	29	1	0	1	0.0461538	0.0333333	0	0	1	1
BASP1	61	0	0	0	29	0	0	0	0	0	0	0	1	1
BAT2D1_ENST00000392078	22	5	0	1	1	0	0	0	0.185185	0	0	0	1	1
BATF	61	1	0	0	69	0	0	0	0.016129	0	0	0	0.473282	1
BATF2	61	3	0	0	29	0	0	0	0.046875	0	0	0	0.549466	1
BATF3	53	1	0	1	15	1	0	1	0.0185185	0.0625	0	0	0.407453	1
BAX	644	2	0	2	69	2	0	2	0.00309598	0.028169	0	0	0.0508794	1
BAZ1A	119	7	0	3	71	3	2	1	0.0555556	0.0405405	0	0.666667	0.747583	0.4
BAZ1B	121	7	0	1	33	1	0	1	0.0546875	0.0294118	0	0	1	1
BAZ2A	8	0	0	0	14	0	0	0	0	0	0	0	1	1
BAZ2A_ENST00000379441	21	2	0	0	1	0	0	0	0.0869565	0	0	0	1	1
BAZ2B	65	8	0	1	29	0	0	0	0.109589	0	0	0	0.10121	1
BBC3	61	1	0	0	70	0	0	0	0.016129	0	0	0	0.469697	1
BBOX1	461	4	0	1	29	1	0	1	0.00860215	0.0333333	0	0	0.269418	1
BBS1	61	7	1	1	29	0	0	0	0.102941	0	0.5	0	0.0991597	1
BBS10	61	1	0	1	29	0	0	0	0.016129	0	0	0	1	1
BBS12	61	2	0	0	29	0	0	0	0.031746	0	0	0	1	1
BBS2	61	0	0	0	29	3	1	2	0	0.09375	0	0.333333	0.0382226	1
BBS4	61	4	0	2	29	0	0	0	0.0615385	0	0	0	0.30769	1
BBS5	61	2	0	0	29	0	0	0	0.031746	0	0	0	1	1
BBS7	63	5	0	0	31	1	0	1	0.0735294	0.03125	0	0	0.661143	1
BBS9	65	4	0	1	68	2	0	2	0.057971	0.0285714	0	0	0.44106	1
BBS9_ENST00000242067	0	2	0	1	0	1	0	1	1	1	0	0	1	1
BBX	61	4	0	2	29	1	0	1	0.0615385	0.0333333	0	0	1	1
BCAM	61	4	1	0	29	1	0	1	0.0615385	0.0333333	1	0	1	1
BCAN	458	7	0	2	29	0	0	0	0.0150538	0	0	0	1	1
BCAP29	104	4	0	1	31	0	0	0	0.037037	0	0	0	0.575007	1
BCAP31	61	1	0	0	69	0	0	0	0.016129	0	0	0	0.473282	1
BCAR1	511	10	0	6	72	2	0	2	0.0191939	0.027027	0	0	0.65186	1
BCAR3	63	3	0	1	69	1	0	1	0.0454545	0.0142857	0	0	0.355059	1
BCAS1	461	5	1	2	69	1	0	1	0.0107296	0.0142857	0.333333	0	0.569981	1
BCAS2	119	0	0	0	73	1	0	1	0	0.0135135	0	0	0.38342	1
BCAS3	454	10	0	4	15	0	0	0	0.0215517	0	0	0	1	1
BCAS4	42	1	0	0	68	0	0	0	0.0232558	0	0	0	0.387387	1
BCAT1	61	2	0	1	29	0	0	0	0.031746	0	0	0	1	1
BCAT2	61	2	0	0	31	0	0	0	0.031746	0	0	0	1	1
BCCIP	122	0	0	0	33	1	0	1	0	0.0294118	0	0	0.217949	1
BCDIN3D	53	2	0	1	15	0	0	0	0.0363636	0	0	0	1	1
BCHE	63	3	0	2	29	1	0	1	0.0454545	0.0333333	0	0	1	1
BCKDHA	61	1	0	0	29	0	0	0	0.016129	0	0	0	1	1
BCKDHB	61	2	0	0	29	0	0	0	0.031746	0	0	0	1	1
BCKDK	61	0	0	0	81	1	0	0	0	0.0121951	0	0	1	1
BCL10	149	9	0	1	70	0	0	0	0.056962	0	0	0	0.0601162	1
BCL11A	786	12	1	8	72	3	0	3	0.0150376	0.04	0.111111	0	0.13101	1
BCL11B	600	15	1	8	73	2	0	2	0.0243902	0.0266667	0.111111	0	0.706298	1
BCL2	734	86	0	1	70	21	0	0	0.104878	0.230769	0	0	0.00157311	1
BCL2A1	62	1	0	0	70	1	0	1	0.015873	0.0140845	0	0	1	1
BCL2L1	458	2	0	1	70	0	0	0	0.00434783	0	0	0	1	1
BCL2L10	61	0	0	0	70	1	0	0	0	0.0140845	0	0	1	1
BCL2L11	458	1	0	0	70	1	0	0	0.00217865	0.0140845	0	0	0.250198	1
BCL2L12	457	2	0	1	70	0	0	0	0.0043573	0	0	0	1	1
BCL2L13	457	5	1	1	68	2	0	2	0.0108225	0.0285714	0.5	0	0.231899	1
BCL2L14	61	2	0	0	69	1	0	1	0.031746	0.0142857	0	0	0.603072	1
BCL2L15	53	1	0	0	15	0	0	0	0.0185185	0	0	0	1	1
BCL2L2	60	2	0	2	70	0	0	0	0.0322581	0	0	0	0.218714	1
BCL2_ENST00000398117	0	63	0	0	0	21	0	0	1	1	0	0	1	1
BCL3	336	4	0	2	71	0	0	0	0.0117647	0	0	0	1	1
BCL6	335	8	1	3	70	3	0	1	0.0233236	0.0410959	0.25	0	0.417038	1
BCL6B	61	0	0	0	69	1	0	1	0	0.0142857	0	0	1	1
BCL7A	149	2	0	1	70	2	0	0	0.013245	0.0277778	0	0	0.596193	1
BCL7B	62	1	0	0	70	0	0	0	0.015873	0	0	0	0.473684	1
BCL7C	61	2	0	0	70	0	0	0	0.031746	0	0	0	0.222488	1
BCL9	190	4	0	3	72	0	0	0	0.0206186	0	0	0	0.576975	1
BCL9L	61	9	1	0	70	0	0	0	0.128571	0	1	0	0.00297019	1
BCL9_ENST00000234739	0	9	0	2	0	1	0	1	1	1	0	0	1	1
BCLAF1	62	4	0	0	70	0	0	0	0.0606061	0	0	0	0.0528626	1
BCMO1	61	4	0	2	29	1	1	0	0.0615385	0.0333333	0	1	1	0.333333
BCO2	53	2	0	0	16	0	0	0	0.0363636	0	0	0	1	1
BCOR	149	20	1	1	70	0	0	0	0.118343	0	0.5	0	0.00127179	1
BCORL1	119	8	1	1	72	3	1	2	0.0629921	0.04	0.5	0.333333	0.749674	1
BCR	547	9	2	3	81	1	1	0	0.0161871	0.0121951	0.4	1	1	1
BCS1L	61	1	0	1	29	0	0	0	0.016129	0	0	0	1	1
BDH1	61	1	0	0	29	0	0	0	0.016129	0	0	0	1	1
BDH2	61	0	0	0	29	0	0	0	0	0	0	0	1	1
BDKRB1	61	2	0	0	29	0	0	0	0.031746	0	0	0	1	1
BDKRB2	149	2	0	0	69	0	0	0	0.013245	0	0	0	1	1
BDNF	459	0	0	0	29	0	0	0	0	0	0	0	1	1
BDP1	62	7	1	2	29	0	0	0	0.101449	0	0.333333	0	0.100607	1
BECN1	62	2	0	0	70	0	0	0	0.03125	0	0	0	0.226237	1
BEGAIN	53	3	0	1	15	1	0	1	0.0535714	0.0625	0	0	1	1
BEND2	149	3	0	1	70	1	1	0	0.0197368	0.0140845	0	1	1	1
BEND3	53	3	0	0	15	1	0	0	0.0535714	0.0625	0	0	1	1
BEND4	62	4	0	1	29	0	0	0	0.0606061	0	0	0	0.309603	1
BEND5	61	1	0	1	29	0	0	0	0.016129	0	0	0	1	1
BEND6	61	2	0	0	29	0	0	0	0.031746	0	0	0	1	1
BEND7	120	3	0	1	33	1	0	1	0.0243902	0.0294118	0	0	1	1
BEST1	60	4	0	1	29	0	0	0	0.0625	0	0	0	0.305844	1
BEST2	61	2	0	1	29	0	0	0	0.031746	0	0	0	1	1
BEST3	69	2	0	1	83	0	0	0	0.028169	0	0	0	0.210933	1
BEST4	61	1	0	0	29	0	0	0	0.016129	0	0	0	1	1
BET1	62	1	0	0	29	0	0	0	0.015873	0	0	0	1	1
BET1L	458	0	0	0	29	0	0	0	0	0	0	0	1	1
BEX1	40	2	0	0	68	0	0	0	0.047619	0	0	0	0.14362	1
BEX2	40	0	0	0	68	0	0	0	0	0	0	0	1	1
BEX4	21	0	0	0	40	2	2	0	0	0.047619	0	1	0.548387	1
BEX5	32	0	0	0	53	1	1	0	0	0.0185185	0	1	1	1
BFAR	62	1	0	1	29	0	0	0	0.015873	0	0	0	1	1
BFSP1	60	4	0	2	30	0	0	0	0.0625	0	0	0	0.302548	1
BFSP2	61	1	0	0	29	0	0	0	0.016129	0	0	0	1	1
BGLAP	61	0	0	0	29	0	0	0	0	0	0	0	1	1
BGN	118	2	0	1	73	1	0	1	0.0166667	0.0135135	0	0	1	1
BHLHA15	61	0	0	0	29	0	0	0	0	0	0	0	1	1
BHLHB9	61	3	0	0	69	1	0	1	0.046875	0.0142857	0	0	0.348013	1
BHLHE22	61	3	0	0	29	0	0	0	0.046875	0	0	0	0.549466	1
BHLHE23	61	1	0	0	29	0	0	0	0.016129	0	0	0	1	1
BHLHE40	61	3	0	0	29	0	0	0	0.046875	0	0	0	0.549466	1
BHLHE41	62	0	0	0	69	0	0	0	0	0	0	0	1	1
BHMT	61	2	0	0	29	0	0	0	0.031746	0	0	0	1	1
BHMT2	61	0	0	0	29	1	1	0	0	0.0333333	0	1	0.32967	1
BICC1	55	4	1	0	15	1	0	1	0.0677966	0.0625	1	0	1	1
BICD1	118	12	1	2	34	0	0	0	0.0923077	0	0.333333	0	0.0737696	1
BICD2	61	3	0	1	68	1	0	1	0.046875	0.0144928	0	0	0.351171	1
BID	460	0	0	0	70	0	0	0	0	0	0	0	1	1
BID_ENST00000317361	0	1	0	1	1	0	0	0	1	0	0	0	1	1
BIK	458	0	0	0	70	0	0	0	0	0	0	0	1	1
BIN1	459	6	0	3	67	3	0	3	0.0129032	0.0428571	0	0	0.100807	1
BIN2	61	7	0	0	29	0	0	0	0.102941	0	0	0	0.0991597	1
BIRC2	148	8	1	2	70	0	0	0	0.0512821	0	0.333333	0	0.0606398	1
BIRC3	149	0	0	0	69	1	0	1	0	0.0142857	0	0	0.319635	1
BIRC5	546	0	0	0	70	0	0	0	0	0	0	0	1	1
BIRC6	149	11	1	5	63	7	1	6	0.06875	0.1	0.166667	0.142857	0.430704	1
BIRC7	149	0	0	0	70	0	0	0	0	0	0	0	1	1
BIRC8	61	1	0	0	69	1	0	1	0.016129	0.0142857	0	0	1	1
BIVM	61	1	0	0	29	1	0	1	0.016129	0.0333333	0	0	0.548256	1
BLCAP	40	1	0	1	28	0	0	0	0.0243902	0	0	0	1	1
BLK	834	4	0	0	81	1	0	1	0.00477327	0.0121951	0	0	0.373649	1
BLM	150	14	2	4	70	0	0	0	0.0853659	0	0.333333	0	0.0122685	1
BLMH	61	1	0	1	29	0	0	0	0.016129	0	0	0	1	1
BLNK	247	4	2	2	30	0	0	0	0.0159363	0	0.5	0	1	1
BLOC1S1	61	1	0	0	29	0	0	0	0.016129	0	0	0	1	1
BLOC1S2	61	0	0	0	29	0	0	0	0	0	0	0	1	1
BLOC1S3	61	1	0	0	29	0	0	0	0.016129	0	0	0	1	1
BLVRA	61	1	1	0	29	0	0	0	0.016129	0	1	0	1	1
BLVRB	61	0	0	0	29	0	0	0	0	0	0	0	1	1
BLYM_HUMAN	32	0	0	0	14	0	0	0	0	0	0	0	1	1
BLZF1	61	3	0	2	29	0	0	0	0.046875	0	0	0	0.549466	1
BMF	61	1	0	0	70	0	0	0	0.016129	0	0	0	0.469697	1
BMI1	61	2	0	1	69	0	0	0	0.031746	0	0	0	0.225885	1
BMP1	122	1	0	0	34	3	3	0	0.00813008	0.0810811	0	1	0.0388583	1
BMP10	61	3	0	0	29	0	0	0	0.046875	0	0	0	0.549466	1
BMP15	61	2	0	0	69	0	0	0	0.031746	0	0	0	0.225885	1
BMP2	459	0	0	0	29	0	0	0	0	0	0	0	1	1
BMP2K	64	0	0	0	82	0	0	0	0	0	0	0	1	1
BMP2KL	21	1	0	1	41	0	0	0	0.0454545	0	0	0	0.349206	1
BMP2K_ENST00000335016	22	2	0	2	1	0	0	0	0.0833333	0	0	0	1	1
BMP3	457	4	0	3	29	0	0	0	0.00867679	0	0	0	1	1
BMP4	62	2	0	0	69	0	0	0	0.03125	0	0	0	0.229665	1
BMP5	461	8	0	0	29	1	1	0	0.0170576	0.0333333	0	1	0.430331	1
BMP6	515	1	0	1	33	1	0	1	0.00193798	0.0294118	0	0	0.119921	1
BMP7	61	2	0	1	29	0	0	0	0.031746	0	0	0	1	1
BMP8A	61	1	0	0	29	0	0	0	0.016129	0	0	0	1	1
BMP8B	64	0	0	0	29	0	0	0	0	0	0	0	1	1
BMPER	62	6	0	1	30	1	0	1	0.0882353	0.0322581	0	0	0.428504	1
BMPR1A	732	3	0	2	82	0	0	0	0.00408163	0	0	0	1	1
BMPR1B	645	4	0	3	81	1	0	1	0.00616333	0.0121951	0	0	0.449341	1
BMPR2	292	5	1	2	84	0	0	0	0.016835	0	0.333333	0	0.59047	1
BMS1	61	6	0	2	29	0	0	0	0.0895522	0	0	0	0.17339	1
BMX	336	2	0	1	99	0	0	0	0.00591716	0	0	0	1	1
BNC1	61	6	0	1	29	1	0	1	0.0895522	0.0333333	0	0	0.43073	1
BNC2	63	8	0	2	29	0	0	0	0.112676	0	0	0	0.100609	1
BNIP1	61	2	0	1	70	0	0	0	0.031746	0	0	0	0.222488	1
BNIP2	61	0	0	0	70	0	0	0	0	0	0	0	1	1
BNIP3	62	1	0	0	68	2	1	1	0.015873	0.0285714	0	0.5	1	1
BNIP3L	63	0	0	0	70	0	0	0	0	0	0	0	1	1
BNIPL	63	2	0	1	70	0	0	0	0.0307692	0	0	0	0.229961	1
BOC	118	13	0	5	33	2	0	2	0.0992366	0.0571429	0	0	0.73982	1
BOD1	61	0	0	0	29	0	0	0	0	0	0	0	1	1
BOD1L	55	13	0	4	16	1	0	1	0.191176	0.0588235	0	0	0.282854	1
BOK	62	0	0	0	70	0	0	0	0	0	0	0	1	1
BOLA1	40	0	0	0	28	0	0	0	0	0	0	0	1	1
BOLA3	62	0	0	0	29	0	0	0	0	0	0	0	1	1
BOLL	63	2	0	0	29	0	0	0	0.0307692	0	0	0	1	1
BOP1	61	0	0	0	29	0	0	0	0	0	0	0	1	1
BPGM	61	1	0	1	69	0	0	0	0.016129	0	0	0	0.473282	1
BPHL	61	0	0	0	29	0	0	0	0	0	0	0	1	1
BPI	61	3	0	2	29	0	0	0	0.046875	0	0	0	0.549466	1
BPIL1	119	4	0	3	34	4	0	4	0.0325203	0.105263	0	0	0.0899844	1
BPIL2	61	2	0	1	29	1	1	0	0.031746	0.0333333	0	1	1	1
BPIL3	61	4	0	2	29	2	0	2	0.0615385	0.0645161	0	0	1	1
BPNT1	62	1	0	0	29	0	0	0	0.015873	0	0	0	1	1
BPTF	61	15	1	3	29	0	0	0	0.197368	0	0.25	0	0.00978862	1
BRAF	85710	21636	35	1913	2773	1143	68	210	0.201554	0.291879	0.0179671	0.244604	1.04233e-39	1.46948e-39
BRAP	249	4	0	2	29	0	0	0	0.0158103	0	0	0	1	1
BRAT1	61	4	1	1	69	0	0	0	0.0615385	0	0.5	0	0.0527259	1
BRCA1	2433	43	17	6	839	12	11	1	0.0173667	0.0141011	0.73913	0.916667	0.640341	0.38004
BRCA2	1911	50	9	8	851	16	11	5	0.0254972	0.0184544	0.529412	0.6875	0.281869	0.481266
BRCA2_ENST00000544455	0	16	0	2	0	2	1	1	1	1	0	0.5	1	1
BRCC3	103	6	0	1	70	3	2	1	0.0550459	0.0410959	0	0.666667	0.74252	1
BRD1	63	4	0	2	29	1	0	1	0.0597015	0.0333333	0	0	1	1
BRD2	40	0	0	0	81	0	0	0	0	0	0	0	1	1
BRD2_ENST00000395289	21	6	0	0	1	0	0	0	0.222222	0	0	0	1	1
BRD3	152	1	0	0	81	1	0	1	0.00653595	0.0121951	0	0	1	1
BRD3_ENST00000303407	21	1	0	0	1	0	0	0	0.0454545	0	0	0	1	1
BRD4	149	3	0	0	82	0	0	0	0.0197368	0	0	0	0.553629	1
BRD4_ENST00000263377	191	4	0	0	4	1	0	1	0.0205128	0.2	0	0	0.120051	1
BRD7	63	3	0	2	29	0	0	0	0.0454545	0	0	0	0.550591	1
BRD8	61	3	2	0	29	1	0	1	0.046875	0.0333333	1	0	1	0.333333
BRD9	61	4	0	2	29	0	0	0	0.0615385	0	0	0	0.30769	1
BRDT	62	3	0	0	80	4	0	3	0.0461538	0.047619	0	0	1	1
BRE	153	3	0	1	69	1	0	1	0.0192308	0.0142857	0	0	1	1
BRF1	118	3	0	2	33	2	0	2	0.0247934	0.0571429	0	0	0.31251	1
BRF2	61	2	0	0	29	0	0	0	0.031746	0	0	0	1	1
BRI3	61	2	1	0	29	0	0	0	0.031746	0	1	0	1	1
BRI3BP	61	0	0	0	29	0	0	0	0	0	0	0	1	1
BRIP1	152	8	0	0	70	1	0	1	0.05	0.0140845	0	0	0.281481	1
BRIX1	61	1	0	0	29	0	0	0	0.016129	0	0	0	1	1
BRMS1	61	2	0	0	29	0	0	0	0.031746	0	0	0	1	1
BRMS1L	61	1	0	0	68	1	0	1	0.016129	0.0144928	0	0	1	1
BROX	21	3	0	1	1	0	0	0	0.125	0	0	0	1	1
BRP44	458	0	0	0	29	0	0	0	0	0	0	0	1	1
BRP44L	458	1	0	1	29	0	0	0	0.00217865	0	0	0	1	1
BRPF1	60	10	0	1	29	1	0	1	0.142857	0.0333333	0	0	0.16575	1
BRPF3	61	6	0	2	29	0	0	0	0.0895522	0	0	0	0.17339	1
BRS3	61	1	0	0	69	0	0	0	0.016129	0	0	0	0.473282	1
BRSK1	458	7	0	2	81	3	0	2	0.0150538	0.0357143	0	0	0.186146	1
BRSK1_ENST00000309383	0	7	0	2	0	2	0	1	1	1	0	0	1	1
BRSK2	61	0	0	0	82	0	0	0	0	0	0	0	1	1
BRWD1	62	8	1	3	29	2	0	2	0.114286	0.0645161	0.25	0	0.719533	1
BRWD1_ENST00000333229	0	6	0	2	0	2	0	2	1	1	0	0	1	1
BRWD3	61	4	0	0	69	2	2	0	0.0615385	0.028169	0	1	0.425144	1
BSCL2	458	1	0	0	29	0	0	0	0.00217865	0	0	0	1	1
BSDC1	60	6	0	2	29	3	0	0	0.0909091	0.09375	0	0	1	1
BSG	61	1	0	0	29	0	0	0	0.016129	0	0	0	1	1
BSN	63	13	1	5	29	3	0	3	0.171053	0.09375	0.166667	0	0.384306	1
BSND	61	2	0	1	29	0	0	0	0.031746	0	0	0	1	1
BSPRY	104	0	0	0	30	1	0	1	0	0.0322581	0	0	0.22963	1
BST1	60	2	1	1	29	0	0	0	0.0322581	0	0.5	0	1	1
BST2	61	2	0	1	29	0	0	0	0.031746	0	0	0	1	1
BSX	53	1	0	1	15	0	0	0	0.0185185	0	0	0	1	1
BTAF1	64	8	0	2	29	0	0	0	0.111111	0	0	0	0.100855	1
BTBD1	62	2	0	1	29	0	0	0	0.03125	0	0	0	1	1
BTBD10	61	2	0	0	29	0	0	0	0.031746	0	0	0	1	1
BTBD11	68	10	0	4	30	1	0	1	0.128205	0.0322581	0	0	0.173948	1
BTBD16	66	6	0	2	29	0	0	0	0.0833333	0	0	0	0.178304	1
BTBD17	21	0	0	0	1	0	0	0	0	0	0	0	1	1
BTBD2	62	2	1	1	29	0	0	0	0.03125	0	0.5	0	1	1
BTBD3	60	2	0	1	29	1	0	1	0.0322581	0.0333333	0	0	1	1
BTBD6	61	0	0	0	29	0	0	0	0	0	0	0	1	1
BTBD7	62	10	0	0	29	1	0	1	0.138889	0.0333333	0	0	0.167827	1
BTBD8	61	1	0	0	29	0	0	0	0.016129	0	0	0	1	1
BTBD9	65	0	0	0	69	0	0	0	0	0	0	0	1	1
BTBD9_ENST00000403056	21	1	0	0	1	1	0	1	0.0454545	0.5	0	0	0.163043	1
BTC	61	3	0	2	29	0	0	0	0.046875	0	0	0	0.549466	1
BTD	62	2	0	1	29	0	0	0	0.03125	0	0	0	1	1
BTF3	61	0	0	0	29	0	0	0	0	0	0	0	1	1
BTF3L1	53	0	0	0	15	0	0	0	0	0	0	0	1	1
BTF3L4	104	1	0	1	31	0	0	0	0.00952381	0	0	0	1	1
BTF3P13	32	0	0	0	14	0	0	0	0	0	0	0	1	1
BTG1	336	10	0	0	69	0	0	0	0.0289017	0	0	0	0.380678	1
BTG2	546	3	0	0	68	1	0	1	0.00546448	0.0144928	0	0	0.377981	1
BTG3	61	1	0	0	69	0	0	0	0.016129	0	0	0	0.473282	1
BTG4	61	1	0	0	69	0	0	0	0.016129	0	0	0	0.473282	1
BTK	646	6	0	2	99	0	0	0	0.00920245	0	0	0	1	1
BTLA	248	2	0	0	29	0	0	0	0.008	0	0	0	1	1
BTN1A1	61	2	0	2	29	0	0	0	0.031746	0	0	0	1	1
BTN2A1	61	5	0	3	29	0	0	0	0.0757576	0	0	0	0.318621	1
BTN2A2	62	0	0	0	29	0	0	0	0	0	0	0	1	1
BTN2A3	61	1	0	0	29	0	0	0	0.016129	0	0	0	1	1
BTN3A1	61	3	0	0	29	0	0	0	0.046875	0	0	0	0.549466	1
BTN3A2	61	1	0	0	29	0	0	0	0.016129	0	0	0	1	1
BTN3A3	61	2	0	0	29	0	0	0	0.031746	0	0	0	1	1
BTNL2	148	5	0	1	30	0	0	0	0.0326797	0	0	0	0.593212	1
BTNL8	8	4	1	0	14	0	0	0	0.333333	0	1	0	0.0331104	1
BTNL9	60	1	1	0	29	0	0	0	0.0163934	0	1	0	1	1
BTRC	149	3	0	1	69	0	0	0	0.0197368	0	0	0	0.553798	1
BUB1	336	2	0	1	99	1	0	0	0.00591716	0.01	0	0	0.54139	1
BUB1B	734	2	1	0	98	2	0	2	0.00271739	0.02	1	0	0.0723432	0.333333
BUB3	63	1	0	1	70	0	0	0	0.015625	0	0	0	0.477612	1
BUD13	119	2	0	1	34	2	0	2	0.0165289	0.0555556	0	0	0.225648	1
BUD31	62	1	0	1	29	0	0	0	0.015873	0	0	0	1	1
BVES	61	4	0	1	29	0	0	0	0.0615385	0	0	0	0.30769	1
BYSL	61	2	0	0	29	0	0	0	0.031746	0	0	0	1	1
BZRAP1	64	8	0	1	69	2	0	2	0.111111	0.028169	0	0	0.0970916	1
BZRAP1_ENST00000355701	1	4	0	0	0	2	0	2	0.8	1	0	0	1	1
BZW1	63	0	0	0	29	0	0	0	0	0	0	0	1	1
BZW2	63	2	0	0	29	0	0	0	0.0307692	0	0	0	1	1
C10orf10	61	0	0	0	29	0	0	0	0	0	0	0	1	1
C10orf107	61	1	0	0	29	0	0	0	0.016129	0	0	0	1	1
C10orf11	66	1	0	1	29	0	0	0	0.0149254	0	0	0	1	1
C10orf111	61	1	0	0	29	0	0	0	0.016129	0	0	0	1	1
C10orf113	61	0	0	0	28	1	0	1	0	0.0344828	0	0	0.322222	1
C10orf113_ENST00000377118	31	0	0	0	14	1	0	1	0	0.0666667	0	0	0.326087	1
C10orf114	61	0	0	0	29	0	0	0	0	0	0	0	1	1
C10orf116	61	2	0	2	29	0	0	0	0.031746	0	0	0	1	1
C10orf118	61	3	0	1	29	0	0	0	0.046875	0	0	0	0.549466	1
C10orf12	61	6	2	2	29	0	0	0	0.0895522	0	0.5	0	0.17339	1
C10orf120	61	3	0	1	30	0	0	0	0.046875	0	0	0	0.548805	1
C10orf125	61	0	0	0	29	0	0	0	0	0	0	0	1	1
C10orf128	21	0	0	0	1	1	0	1	0	0.5	0	0	0.0869565	1
C10orf129	61	1	0	0	29	0	0	0	0.016129	0	0	0	1	1
C10orf131	54	0	0	0	15	0	0	0	0	0	0	0	1	1
C10orf137	204	15	0	6	33	1	0	1	0.0684932	0.0294118	0	0	0.703854	1
C10orf18	54	11	0	1	15	0	0	0	0.169231	0	0	0	0.113489	1
C10orf2	53	4	0	1	15	0	0	0	0.0701754	0	0	0	0.573382	1
C10orf25	61	1	0	1	29	0	0	0	0.016129	0	0	0	1	1
C10orf26	61	2	0	2	29	0	0	0	0.031746	0	0	0	1	1
C10orf27	61	2	0	1	29	0	0	0	0.031746	0	0	0	1	1
C10orf28	104	3	0	1	30	1	0	1	0.0280374	0.0322581	0	0	1	1
C10orf31	21	1	0	1	1	0	0	0	0.0454545	0	0	0	1	1
C10orf32	61	0	0	0	29	0	0	0	0	0	0	0	1	1
C10orf35	61	1	0	1	29	0	0	0	0.016129	0	0	0	1	1
C10orf46	64	2	0	0	29	0	0	0	0.030303	0	0	0	1	1
C10orf47	60	1	0	1	29	0	0	0	0.0163934	0	0	0	1	1
C10orf53	62	0	0	0	29	0	0	0	0	0	0	0	1	1
C10orf54	458	4	0	2	28	1	0	1	0.00865801	0.0344828	0	0	0.26338	1
C10orf57	63	0	0	0	29	0	0	0	0	0	0	0	1	1
C10orf58	61	0	0	0	29	0	0	0	0	0	0	0	1	1
C10orf6	61	8	0	3	30	0	0	0	0.115942	0	0	0	0.101444	1
C10orf61	8	0	0	0	14	0	0	0	0	0	0	0	1	1
C10orf62	61	0	0	0	29	0	0	0	0	0	0	0	1	1
C10orf64	104	2	0	0	31	0	0	0	0.0188679	0	0	0	1	1
C10orf68	29	4	1	0	15	0	0	0	0.121212	0	1	0	0.29448	1
C10orf71	61	0	0	0	29	0	0	0	0	0	0	0	1	1
C10orf71_ENST00000374144	21	7	1	1	1	0	0	0	0.25	0	0.5	0	1	1
C10orf76	64	5	0	2	29	0	0	0	0.0724638	0	0	0	0.317598	1
C10orf81	61	3	0	2	29	0	0	0	0.046875	0	0	0	0.549466	1
C10orf82	61	2	0	0	29	0	0	0	0.031746	0	0	0	1	1
C10orf88	61	1	0	1	29	0	0	0	0.016129	0	0	0	1	1
C10orf90	64	9	1	3	29	0	0	0	0.123288	0	0.25	0	0.0572173	1
C10orf91	61	1	0	0	29	0	0	0	0.016129	0	0	0	1	1
C10orf92	61	0	0	0	29	0	0	0	0	0	0	0	1	1
C10orf93	61	3	0	1	29	1	0	1	0.046875	0.0333333	0	0	1	1
C10orf95	61	1	0	1	29	0	0	0	0.016129	0	0	0	1	1
C10orf96	62	3	0	0	29	0	0	0	0.0461538	0	0	0	0.549999	1
C10orf99	61	0	0	0	29	1	0	1	0	0.0333333	0	0	0.32967	1
C11orf1	61	0	0	0	29	0	0	0	0	0	0	0	1	1
C11orf10	61	1	0	1	29	0	0	0	0.016129	0	0	0	1	1
C11orf16	61	5	2	1	29	0	0	0	0.0757576	0	0.666667	0	0.318621	1
C11orf2	61	1	0	0	29	0	0	0	0.016129	0	0	0	1	1
C11orf24	61	0	0	0	29	0	0	0	0	0	0	0	1	1
C11orf30	62	9	0	2	69	2	1	1	0.126761	0.028169	0	0.5	0.0553053	1
C11orf34	53	0	0	0	15	0	0	0	0	0	0	0	1	1
C11orf35	53	3	0	1	15	0	0	0	0.0535714	0	0	0	1	1
C11orf40	62	1	0	1	29	0	0	0	0.015873	0	0	0	1	1
C11orf41	54	6	0	2	15	0	0	0	0.1	0	0	0	0.338872	1
C11orf42	61	2	0	1	29	0	0	0	0.031746	0	0	0	1	1
C11orf44	21	1	0	1	1	0	0	0	0.0454545	0	0	0	1	1
C11orf45	61	3	0	2	29	0	0	0	0.046875	0	0	0	0.549466	1
C11orf46	61	0	0	0	29	0	0	0	0	0	0	0	1	1
C11orf47	60	3	0	1	29	0	0	0	0.047619	0	0	0	0.548997	1
C11orf48	61	0	0	0	29	0	0	0	0	0	0	0	1	1
C11orf49	61	3	0	0	29	0	0	0	0.046875	0	0	0	0.549466	1
C11orf51	61	0	0	0	69	0	0	0	0	0	0	0	1	1
C11orf52	62	0	0	0	29	0	0	0	0	0	0	0	1	1
C11orf53	62	2	0	0	69	0	0	0	0.03125	0	0	0	0.229665	1
C11orf54	61	0	0	0	29	0	0	0	0	0	0	0	1	1
C11orf57	119	3	0	1	33	2	0	2	0.0245902	0.0571429	0	0	0.309485	1
C11orf58	21	3	0	1	1	0	0	0	0.125	0	0	0	1	1
C11orf61	61	2	0	0	29	1	0	1	0.031746	0.0333333	0	0	1	1
C11orf63	63	9	0	3	29	0	0	0	0.125	0	0	0	0.0563858	1
C11orf65	61	1	0	0	30	0	0	0	0.016129	0	0	0	1	1
C11orf66	61	1	0	0	29	0	0	0	0.016129	0	0	0	1	1
C11orf67	61	1	1	0	29	0	0	0	0.016129	0	1	0	1	1
C11orf68	40	0	0	0	28	0	0	0	0	0	0	0	1	1
C11orf70	61	5	0	2	29	0	0	0	0.0757576	0	0	0	0.318621	1
C11orf73	61	0	0	0	29	0	0	0	0	0	0	0	1	1
C11orf74	53	0	0	0	15	1	0	0	0	0.0625	0	0	0.231884	1
C11orf75	40	1	0	0	28	0	0	0	0.0243902	0	0	0	1	1
C11orf82	53	4	0	1	15	0	0	0	0.0701754	0	0	0	0.573382	1
C11orf83	21	0	0	0	1	0	0	0	0	0	0	0	1	1
C11orf84	61	1	0	0	29	0	0	0	0.016129	0	0	0	1	1
C11orf85	61	1	0	0	29	0	0	0	0.016129	0	0	0	1	1
C11orf86	53	2	0	0	15	0	0	0	0.0363636	0	0	0	1	1
C11orf87	61	0	0	0	29	0	0	0	0	0	0	0	1	1
C11orf88	61	0	0	0	69	0	0	0	0	0	0	0	1	1
C11orf9	61	1	0	0	28	1	0	1	0.016129	0.0344828	0	0	0.538217	1
C11orf92	61	0	0	0	68	1	0	1	0	0.0144928	0	0	1	1
C11orf96	31	0	0	0	14	1	0	1	0	0.0666667	0	0	0.326087	1
C12orf10	61	2	0	0	29	0	0	0	0.031746	0	0	0	1	1
C12orf11	118	6	1	3	34	0	0	0	0.0483871	0	0.25	0	0.341885	1
C12orf12	60	4	1	1	29	2	0	2	0.0625	0.0645161	0.5	0	1	1
C12orf23	61	0	0	0	29	0	0	0	0	0	0	0	1	1
C12orf24	62	1	0	0	29	0	0	0	0.015873	0	0	0	1	1
C12orf26	61	1	0	0	29	0	0	0	0.016129	0	0	0	1	1
C12orf28	61	0	0	0	69	0	0	0	0	0	0	0	1	1
C12orf29	61	0	0	0	29	0	0	0	0	0	0	0	1	1
C12orf32	61	0	0	0	29	0	0	0	0	0	0	0	1	1
C12orf34	61	1	0	0	29	0	0	0	0.016129	0	0	0	1	1
C12orf35	61	5	0	2	29	2	0	1	0.0757576	0.0645161	0	0	1	1
C12orf36	61	2	0	0	29	1	0	1	0.031746	0.0333333	0	0	1	1
C12orf37	53	0	0	0	15	0	0	0	0	0	0	0	1	1
C12orf39	61	0	0	0	29	0	0	0	0	0	0	0	1	1
C12orf4	61	2	0	0	69	0	0	0	0.031746	0	0	0	0.225885	1
C12orf40	63	4	1	0	29	0	0	0	0.0597015	0	1	0	0.311578	1
C12orf41	21	0	0	0	1	0	0	0	0	0	0	0	1	1
C12orf42	61	3	0	1	29	0	0	0	0.046875	0	0	0	0.549466	1
C12orf43	61	0	0	0	29	0	0	0	0	0	0	0	1	1
C12orf44	61	0	0	0	29	0	0	0	0	0	0	0	1	1
C12orf45	61	0	0	0	29	0	0	0	0	0	0	0	1	1
C12orf48	61	1	0	0	29	0	0	0	0.016129	0	0	0	1	1
C12orf49	61	1	0	0	29	0	0	0	0.016129	0	0	0	1	1
C12orf5	61	2	0	0	68	1	0	1	0.031746	0.0144928	0	0	0.605514	1
C12orf50	61	3	0	2	29	0	0	0	0.046875	0	0	0	0.549466	1
C12orf51	21	2	0	0	1	0	0	0	0.0869565	0	0	0	1	1
C12orf52	61	1	0	0	29	0	0	0	0.016129	0	0	0	1	1
C12orf54	63	0	0	0	29	0	0	0	0	0	0	0	1	1
C12orf55	53	0	0	0	15	0	0	0	0	0	0	0	1	1
C12orf56	54	2	0	0	15	0	0	0	0.0357143	0	0	0	1	1
C12orf57	61	0	0	0	29	0	0	0	0	0	0	0	1	1
C12orf59	61	0	0	0	29	0	0	0	0	0	0	0	1	1
C12orf60	60	2	0	1	29	0	0	0	0.0322581	0	0	0	1	1
C12orf61	458	0	0	0	29	0	0	0	0	0	0	0	1	1
C12orf62	40	0	0	0	28	0	0	0	0	0	0	0	1	1
C12orf63	98	11	3	3	29	1	0	1	0.100917	0.0333333	0.5	0	0.461904	1
C12orf64	22	1	0	0	1	1	0	1	0.0434783	0.5	0	0	0.156667	1
C12orf65	61	1	0	0	29	0	0	0	0.016129	0	0	0	1	1
C12orf66	458	1	0	0	29	0	0	0	0.00217865	0	0	0	1	1
C12orf67	61	0	0	0	29	0	0	0	0	0	0	0	1	1
C12orf68	60	1	0	1	29	0	0	0	0.0163934	0	0	0	1	1
C12orf69	61	1	0	0	29	0	0	0	0.016129	0	0	0	1	1
C12orf74	61	0	0	0	29	0	0	0	0	0	0	0	1	1
C12orf76	118	1	0	1	34	0	0	0	0.00840336	0	0	0	1	1
C13orf15	63	1	0	0	29	0	0	0	0.015625	0	0	0	1	1
C13orf16	61	0	0	0	29	0	0	0	0	0	0	0	1	1
C13orf23	61	7	1	1	29	0	0	0	0.102941	0	0.5	0	0.0991597	1
C13orf26	62	1	0	1	29	1	0	1	0.015873	0.0333333	0	0	0.543478	1
C13orf27	21	2	0	1	1	0	0	0	0.0869565	0	0	0	1	1
C13orf30	61	0	0	0	29	0	0	0	0	0	0	0	1	1
C13orf31	61	2	0	0	29	0	0	0	0.031746	0	0	0	1	1
C13orf33	61	0	0	0	29	0	0	0	0	0	0	0	1	1
C13orf34	62	4	0	1	29	0	0	0	0.0606061	0	0	0	0.309603	1
C13orf35	53	1	0	0	15	0	0	0	0.0185185	0	0	0	1	1
C13orf36	40	1	0	1	28	0	0	0	0.0243902	0	0	0	1	1
C13orf40	21	9	1	0	1	2	0	2	0.3	0.666667	1	0	0.252016	0.333333
C14orf1	62	1	0	0	29	0	0	0	0.015873	0	0	0	1	1
C14orf101	120	6	0	2	33	1	0	1	0.047619	0.0294118	0	0	1	1
C14orf102	61	7	0	1	29	1	0	1	0.102941	0.0333333	0	0	0.428505	1
C14orf104	53	1	0	0	15	0	0	0	0.0185185	0	0	0	1	1
C14orf105	62	2	0	1	29	0	0	0	0.03125	0	0	0	1	1
C14orf109	32	0	0	0	14	0	0	0	0	0	0	0	1	1
C14orf118	61	3	0	1	29	0	0	0	0.046875	0	0	0	0.549466	1
C14orf119	61	1	0	0	29	0	0	0	0.016129	0	0	0	1	1
C14orf126	61	2	0	0	69	0	0	0	0.031746	0	0	0	0.225885	1
C14orf128	32	0	0	0	54	0	0	0	0	0	0	0	1	1
C14orf129	61	1	0	0	29	0	0	0	0.016129	0	0	0	1	1
C14orf135	62	0	0	0	29	0	0	0	0	0	0	0	1	1
C14orf142	61	1	0	0	29	0	0	0	0.016129	0	0	0	1	1
C14orf147	61	0	0	0	29	0	0	0	0	0	0	0	1	1
C14orf148	61	0	0	0	29	0	0	0	0	0	0	0	1	1
C14orf149	61	0	0	0	29	0	0	0	0	0	0	0	1	1
C14orf153	61	2	1	0	29	0	0	0	0.031746	0	1	0	1	1
C14orf159	60	2	1	0	29	1	0	1	0.0322581	0.0333333	1	0	1	1
C14orf166	61	0	0	0	29	0	0	0	0	0	0	0	1	1
C14orf167	32	0	0	0	14	0	0	0	0	0	0	0	1	1
C14orf173	450	2	0	0	15	0	0	0	0.00442478	0	0	0	1	1
C14orf177	61	0	0	0	29	0	0	0	0	0	0	0	1	1
C14orf178	62	0	0	0	29	0	0	0	0	0	0	0	1	1
C14orf180	450	0	0	0	15	0	0	0	0	0	0	0	1	1
C14orf181	21	1	0	0	1	0	0	0	0.0454545	0	0	0	1	1
C14orf182	61	0	0	0	29	0	0	0	0	0	0	0	1	1
C14orf183	61	0	0	0	29	0	0	0	0	0	0	0	1	1
C14orf2	61	0	0	0	29	0	0	0	0	0	0	0	1	1
C14orf20	53	0	0	0	15	0	0	0	0	0	0	0	1	1
C14orf21	87	6	0	3	18	3	0	2	0.0645161	0.142857	0	0	0.363117	1
C14orf23	21	1	0	1	1	0	0	0	0.0454545	0	0	0	1	1
C14orf28	61	0	0	0	29	0	0	0	0	0	0	0	1	1
C14orf37	66	3	0	0	29	0	0	0	0.0434783	0	0	0	0.55269	1
C14orf38	53	2	0	1	15	0	0	0	0.0363636	0	0	0	1	1
C14orf39	63	6	0	3	29	1	0	1	0.0869565	0.0333333	0	0	0.67161	1
C14orf43	60	7	0	2	29	0	0	0	0.104478	0	0	0	0.0977921	1
C14orf45	61	1	0	0	29	0	0	0	0.016129	0	0	0	1	1
C14orf48	61	0	0	0	29	0	0	0	0	0	0	0	1	1
C14orf49	60	14	0	5	70	0	0	0	0.189189	0	0	0	6.5948e-05	1
C14orf50	61	2	0	2	29	0	0	0	0.031746	0	0	0	1	1
C14orf79	63	0	0	0	29	0	0	0	0	0	0	0	1	1
C14orf80	61	0	0	0	29	0	0	0	0	0	0	0	1	1
C14orf93	61	1	0	0	29	1	0	1	0.016129	0.0333333	0	0	0.548256	1
C15orf17	61	1	0	0	29	0	0	0	0.016129	0	0	0	1	1
C15orf2	116	14	1	6	34	1	1	0	0.107692	0.0285714	0.142857	1	0.197041	0.25
C15orf23	62	5	0	2	29	0	0	0	0.0746269	0	0	0	0.318152	1
C15orf24	61	1	0	0	29	0	0	0	0.016129	0	0	0	1	1
C15orf26	61	1	0	0	29	0	0	0	0.016129	0	0	0	1	1
C15orf27	61	1	0	1	29	0	0	0	0.016129	0	0	0	1	1
C15orf29	61	1	0	1	29	0	0	0	0.016129	0	0	0	1	1
C15orf32	61	4	0	0	29	0	0	0	0.0615385	0	0	0	0.30769	1
C15orf33	61	1	0	1	29	0	0	0	0.016129	0	0	0	1	1
C15orf38	29	0	0	0	15	0	0	0	0	0	0	0	1	1
C15orf39	61	4	0	1	29	0	0	0	0.0615385	0	0	0	0.30769	1
C15orf40	62	1	0	1	29	0	0	0	0.015873	0	0	0	1	1
C15orf41	34	0	0	0	14	1	0	1	0	0.0666667	0	0	0.306122	1
C15orf42	61	10	1	3	29	0	0	0	0.140845	0	0.25	0	0.059149	1
C15orf43	61	2	0	0	29	0	0	0	0.031746	0	0	0	1	1
C15orf44	62	0	0	0	29	0	0	0	0	0	0	0	1	1
C15orf48	61	0	0	0	29	0	0	0	0	0	0	0	1	1
C15orf52	120	1	0	0	33	1	0	1	0.00826446	0.0294118	0	0	0.391705	1
C15orf53	450	2	0	1	15	0	0	0	0.00442478	0	0	0	1	1
C15orf54	450	2	0	0	15	0	0	0	0.00442478	0	0	0	1	1
C15orf55	142	1	0	0	54	1	0	1	0.00699301	0.0181818	0	0	0.479413	1
C15orf56	53	0	0	0	15	0	0	0	0	0	0	0	1	1
C15orf57	61	3	0	3	29	0	0	0	0.046875	0	0	0	0.549466	1
C15orf58	61	0	0	0	29	1	0	1	0	0.0333333	0	0	0.32967	1
C15orf59	61	1	0	0	29	2	0	2	0.016129	0.0645161	0	0	0.256808	1
C15orf60	32	2	0	0	14	1	0	1	0.0588235	0.0666667	0	0	1	1
C15orf63	29	0	0	0	15	0	0	0	0	0	0	0	1	1
C16orf11	21	2	0	1	1	0	0	0	0.0869565	0	0	0	1	1
C16orf13	21	0	0	0	2	0	0	0	0	0	0	0	1	1
C16orf3	61	0	0	0	29	0	0	0	0	0	0	0	1	1
C16orf35	8	0	0	0	14	0	0	0	0	0	0	0	1	1
C16orf42	61	0	0	0	29	0	0	0	0	0	0	0	1	1
C16orf45	62	0	0	0	29	0	0	0	0	0	0	0	1	1
C16orf46	61	2	0	1	29	0	0	0	0.031746	0	0	0	1	1
C16orf48	61	0	0	0	29	0	0	0	0	0	0	0	1	1
C16orf5	61	1	0	0	29	0	0	0	0.016129	0	0	0	1	1
C16orf53	61	1	0	0	29	0	0	0	0.016129	0	0	0	1	1
C16orf55	61	0	0	0	29	0	0	0	0	0	0	0	1	1
C16orf57	62	1	0	0	29	1	1	0	0.015873	0.0333333	0	1	0.543478	1
C16orf58	120	1	0	0	33	1	0	1	0.00826446	0.0294118	0	0	0.391705	1
C16orf59	61	1	0	0	29	0	0	0	0.016129	0	0	0	1	1
C16orf61	63	0	0	0	29	0	0	0	0	0	0	0	1	1
C16orf62	55	4	0	1	15	0	0	0	0.0677966	0	0	0	0.5762	1
C16orf7	62	0	0	0	29	0	0	0	0	0	0	0	1	1
C16orf70	53	3	0	0	15	0	0	0	0.0535714	0	0	0	1	1
C16orf71	52	2	0	1	15	0	0	0	0.037037	0	0	0	1	1
C16orf72	118	1	1	0	34	0	0	0	0.00840336	0	1	0	1	1
C16orf73	62	1	0	0	29	0	0	0	0.015873	0	0	0	1	1
C16orf74	8	0	0	0	14	0	0	0	0	0	0	0	1	1
C16orf78	60	3	0	1	29	0	0	0	0.047619	0	0	0	0.548997	1
C16orf79	60	1	0	1	29	0	0	0	0.0163934	0	0	0	1	1
C16orf80	61	1	0	0	69	0	0	0	0.016129	0	0	0	0.473282	1
C16orf85	21	0	0	0	1	0	0	0	0	0	0	0	1	1
C16orf87	61	0	0	0	29	0	0	0	0	0	0	0	1	1
C16orf88	53	2	0	1	15	0	0	0	0.0363636	0	0	0	1	1
C16orf89	61	2	0	2	29	0	0	0	0.031746	0	0	0	1	1
C16orf91	61	4	0	1	29	0	0	0	0.0615385	0	0	0	0.30769	1
C16orf92	53	1	0	0	15	0	0	0	0.0185185	0	0	0	1	1
C16orf93	61	1	0	0	29	0	0	0	0.016129	0	0	0	1	1
C17orf101	61	1	0	0	29	0	0	0	0.016129	0	0	0	1	1
C17orf102	61	1	0	0	29	0	0	0	0.016129	0	0	0	1	1
C17orf103	61	0	0	0	29	0	0	0	0	0	0	0	1	1
C17orf104	20	4	0	3	1	0	0	0	0.166667	0	0	0	1	1
C17orf28	62	1	0	0	29	2	0	2	0.015873	0.0645161	0	0	0.252081	1
C17orf37	61	0	0	0	29	1	0	1	0	0.0333333	0	0	0.32967	1
C17orf38	8	0	0	0	14	0	0	0	0	0	0	0	1	1
C17orf39	61	1	0	1	29	0	0	0	0.016129	0	0	0	1	1
C17orf42	61	0	0	0	29	0	0	0	0	0	0	0	1	1
C17orf46	103	1	0	1	31	0	0	0	0.00961538	0	0	0	1	1
C17orf47	104	3	0	1	30	1	0	1	0.0280374	0.0322581	0	0	1	1
C17orf48	149	2	0	0	29	0	0	0	0.013245	0	0	0	1	1
C17orf49	103	1	0	1	31	0	0	0	0.00961538	0	0	0	1	1
C17orf50	61	0	0	0	29	0	0	0	0	0	0	0	1	1
C17orf53	61	2	0	1	29	0	0	0	0.031746	0	0	0	1	1
C17orf55	61	0	0	0	29	0	0	0	0	0	0	0	1	1
C17orf56	61	1	0	0	29	1	1	0	0.016129	0.0333333	0	1	0.548256	1
C17orf57	119	8	2	2	33	2	0	2	0.0629921	0.0571429	0.5	0	1	0.466667
C17orf58	40	0	0	0	28	0	0	0	0	0	0	0	1	1
C17orf59	61	0	0	0	29	0	0	0	0	0	0	0	1	1
C17orf60	32	0	0	0	14	0	0	0	0	0	0	0	1	1
C17orf61	61	1	0	0	29	0	0	0	0.016129	0	0	0	1	1
C17orf62	61	3	0	0	29	0	0	0	0.046875	0	0	0	0.549466	1
C17orf63	21	0	0	0	1	0	0	0	0	0	0	0	1	1
C17orf64	104	0	0	0	70	2	0	1	0	0.0277778	0	0	0.165974	1
C17orf65	61	1	0	0	29	0	0	0	0.016129	0	0	0	1	1
C17orf66	119	6	1	1	33	2	2	0	0.048	0.0571429	0.5	1	1	1
C17orf67	21	1	0	0	1	0	0	0	0.0454545	0	0	0	1	1
C17orf70	62	4	1	1	29	1	0	1	0.0606061	0.0333333	0.5	0	1	1
C17orf74	61	5	1	0	29	0	0	0	0.0757576	0	1	0	0.318621	1
C17orf75	21	0	0	0	1	0	0	0	0	0	0	0	1	1
C17orf76	62	2	0	1	29	0	0	0	0.03125	0	0	0	1	1
C17orf77	61	1	0	1	29	0	0	0	0.016129	0	0	0	1	1
C17orf79	61	1	0	0	29	0	0	0	0.016129	0	0	0	1	1
C17orf80	61	5	1	1	29	0	0	0	0.0757576	0	0.5	0	0.318621	1
C17orf81	61	0	0	0	29	0	0	0	0	0	0	0	1	1
C17orf82	61	0	0	0	69	0	0	0	0	0	0	0	1	1
C17orf85	61	1	0	1	29	0	0	0	0.016129	0	0	0	1	1
C17orf87	62	0	0	0	29	0	0	0	0	0	0	0	1	1
C17orf90	21	1	0	1	1	0	0	0	0.0454545	0	0	0	1	1
C17orf91	53	0	0	0	15	1	0	1	0	0.0625	0	0	0.231884	1
C17orf97	61	1	0	0	29	0	0	0	0.016129	0	0	0	1	1
C17orf98	21	3	0	1	1	0	0	0	0.125	0	0	0	1	1
C18orf1	68	6	0	3	29	1	0	1	0.0810811	0.0333333	0	0	0.670141	1
C18orf10	61	1	0	1	29	0	0	0	0.016129	0	0	0	1	1
C18orf19	119	1	0	0	32	3	0	2	0.00833333	0.0857143	0	0	0.0362196	1
C18orf21	61	0	0	0	29	2	0	2	0	0.0645161	0	0	0.111085	1
C18orf25	457	3	0	2	29	0	0	0	0.00652174	0	0	0	1	1
C18orf26	61	2	0	0	29	1	0	1	0.031746	0.0333333	0	0	1	1
C18orf32	53	0	0	0	15	0	0	0	0	0	0	0	1	1
C18orf34	66	5	0	1	29	0	0	0	0.0704225	0	0	0	0.317518	1
C18orf45	63	2	0	1	29	0	0	0	0.0307692	0	0	0	1	1
C18orf54	62	2	1	0	29	0	0	0	0.03125	0	1	0	1	1
C18orf55	61	3	0	2	29	0	0	0	0.046875	0	0	0	0.549466	1
C18orf56	61	0	0	0	29	0	0	0	0	0	0	0	1	1
C18orf62	22	2	0	0	1	0	0	0	0.0833333	0	0	0	1	1
C18orf8	62	1	0	0	29	0	0	0	0.015873	0	0	0	1	1
C19orf10	61	0	0	0	29	0	0	0	0	0	0	0	1	1
C19orf12	40	0	0	0	68	0	0	0	0	0	0	0	1	1
C19orf16	53	3	0	1	15	0	0	0	0.0535714	0	0	0	1	1
C19orf18	61	1	0	1	29	0	0	0	0.016129	0	0	0	1	1
C19orf2	152	1	0	0	69	0	0	0	0.00653595	0	0	0	1	1
C19orf20	61	2	0	1	29	0	0	0	0.031746	0	0	0	1	1
C19orf21	61	3	0	1	29	1	0	1	0.046875	0.0333333	0	0	1	1
C19orf22	61	0	0	0	29	1	0	1	0	0.0333333	0	0	0.32967	1
C19orf24	61	0	0	0	29	0	0	0	0	0	0	0	1	1
C19orf26	61	1	0	1	29	0	0	0	0.016129	0	0	0	1	1
C19orf28	104	2	0	0	30	2	0	2	0.0188679	0.0625	0	0	0.229685	1
C19orf29	53	3	0	1	15	0	0	0	0.0535714	0	0	0	1	1
C19orf29_ENST00000429344	21	3	0	1	1	0	0	0	0.125	0	0	0	1	1
C19orf33	61	0	0	0	29	0	0	0	0	0	0	0	1	1
C19orf35	61	1	0	0	29	1	0	1	0.016129	0.0333333	0	0	0.548256	1
C19orf39	61	0	0	0	29	0	0	0	0	0	0	0	1	1
C19orf40	61	2	0	1	29	0	0	0	0.031746	0	0	0	1	1
C19orf42	62	1	0	0	29	0	0	0	0.015873	0	0	0	1	1
C19orf43	61	0	0	0	29	0	0	0	0	0	0	0	1	1
C19orf44	61	2	0	1	29	0	0	0	0.031746	0	0	0	1	1
C19orf45	61	2	0	1	29	0	0	0	0.031746	0	0	0	1	1
C19orf46	61	1	0	0	29	0	0	0	0.016129	0	0	0	1	1
C19orf47	61	1	0	1	29	0	0	0	0.016129	0	0	0	1	1
C19orf48	40	0	0	0	28	0	0	0	0	0	0	0	1	1
C19orf50	61	1	0	1	29	0	0	0	0.016129	0	0	0	1	1
C19orf51	53	2	0	0	15	0	0	0	0.0363636	0	0	0	1	1
C19orf52	53	1	0	0	15	0	0	0	0.0185185	0	0	0	1	1
C19orf53	61	1	0	0	29	0	0	0	0.016129	0	0	0	1	1
C19orf55	21	1	0	0	1	0	0	0	0.0454545	0	0	0	1	1
[truncated: 17,762 more rows]
