# Supplementary material for: Different mutational characteristics of TSG in cell lines and surgical specimens
Source: Tumour Biol. 2014 Aug 14;35(11):11311–8. doi: 10.1007/s13277-014-2444-5 (PMC4244698; doi:10.1007/s13277-014-2444-5)
Supplement: Supplementary file 2 — (XLS 453 KB) [file 13277_2014_2444_MOESM2_ESM.xls]

## Sheet: Sheet1
Supplementary Table 2
A complete comparison of occurrence of mutations resulting in modified protein or lack of protein (MS/NS) in human cancer cell lines and surgical samples. TS – tumor sample; CL – cell line; MS – mutation resulting in modified protein; NS – mutation resulting in lack of protein
Gene name	MS TS	MS CL	NS TS	NS CL	%MS TS	%MS CL	p-value
AADACL2	3	1	0	0	1	1	1
AARS2	4	1	1	0	0.8	1	1
AATF	1	1	0	0	1	1	1
ABAT	1	2	0	0	1	1	1
ABCA1	15	2	0	0	1	1	1
ABCA10	4	1	3	0	0.571429	1	1
ABCA12	14	2	0	0	1	1	1
ABCA13	28	1	0	0	1	1	1
ABCA3	13	1	0	0	1	1	1
ABCA4	17	1	4	0	0.809524	1	1
ABCA7	6	2	0	0	1	1	1
ABCB1	12	2	0	0	1	1	1
ABCB10	3	1	0	0	1	1	1
ABCB11	5	0	1	1	0.833333	0	0.285714
ABCB6	4	1	0	0	1	1	1
ABCB8	4	1	0	0	1	1	1
ABCC12	5	1	2	0	0.714286	1	1
ABCC2	5	0	0	1	1	0	0.166667
ABCC4	6	1	0	0	1	1	1
ABCC4_ENST00000376887	3	1	0	0	1	1	1
ABCC6	6	2	1	0	0.857143	1	1
ABCC9	12	2	1	0	0.923077	1	1
ABCD2	7	1	1	0	0.875	1	1
ABCF2	1	1	1	0	0.5	1	1
ABCF3	3	1	0	0	1	1	1
ABHD12B	1	1	0	0	1	1	1
ABL1	975	4	3	0	0.996933	1	1
ABL2	5	1	2	0	0.714286	1	1
ABLIM2	3	1	0	0	1	1	1
ABLIM3	0	1	1	0	0	1	1
ABP1	7	1	0	0	1	1	1
AC092070_2	1	1	0	0	1	1	1
ACACB	6	1	2	0	0.75	1	1
ACADM	2	1	0	0	1	1	1
ACAP1	5	1	1	0	0.833333	1	1
ACAP2	1	1	0	0	1	1	1
ACCN5	2	2	0	0	1	1	1
ACCS	1	2	0	0	1	1	1
ACHE	1	1	0	0	1	1	1
ACIN1	3	2	1	0	0.75	1	1
ACO2	1	3	1	0	0.5	1	0.4
ACOX3	4	1	0	0	1	1	1
ACPT	3	1	0	0	1	1	1
ACSBG2	4	1	1	0	0.8	1	1
ACSL3	1	2	0	0	1	1	1
ACSL3_ENST00000357430	1	2	0	0	1	1	1
ACSM2A	3	3	0	0	1	1	1
ACSM5	1	1	0	0	1	1	1
ACSS3	9	2	0	0	1	1	1
ACTL9	5	2	0	0	1	1	1
ACTR10	1	1	0	0	1	1	1
ACTRT1	2	1	0	0	1	1	1
ACVR1	1	1	0	0	1	1	1
ACVR1C	4	2	1	0	0.8	1	1
ACY1	1	1	0	0	1	1	1
ADAM10	3	1	0	0	1	1	1
ADAM11	6	1	0	0	1	1	1
ADAM12	10	2	2	0	0.833333	1	1
ADAM15	7	1	0	0	1	1	1
ADAM18	10	1	2	0	0.833333	1	1
ADAM19	4	2	0	0	1	1	1
ADAM2	7	2	0	0	1	1	1
ADAM21	3	1	0	0	1	1	1
ADAM22	6	2	0	0	1	1	1
ADAM23_ENST00000374416	3	1	1	0	0.75	1	1
ADAM28	6	1	1	0	0.857143	1	1
ADAM29	15	3	0	1	1	0.75	0.210526
ADAM30	3	1	0	0	1	1	1
ADAM32	2	1	0	0	1	1	1
ADAM33	0	1	2	1	0	0.5	1
ADAM7	4	1	0	0	1	1	1
ADAMDEC1_ENST00000256412	2	2	0	0	1	1	1
ADAMTS1	5	1	0	0	1	1	1
ADAMTS10	9	1	0	0	1	1	1
ADAMTS12	14	1	1	0	0.933333	1	1
ADAMTS13	1	1	1	0	0.5	1	1
ADAMTS14	2	1	1	0	0.666667	1	1
ADAMTS15	6	2	0	0	1	1	1
ADAMTS16	3	2	2	0	0.6	1	1
ADAMTS19	7	2	1	0	0.875	1	1
ADAMTS2	1	1	0	0	1	1	1
ADAMTS20	13	4	0	1	1	0.8	0.277778
ADAMTS20_ENST00000389420	17	1	1	0	0.944444	1	1
ADAMTS3	2	1	0	0	1	1	1
ADAMTS5	6	1	1	0	0.857143	1	1
ADAMTS6	4	1	0	0	1	1	1
ADAMTS6_ENST00000381055	6	1	0	0	1	1	1
ADAMTSL3	18	6	3	0	0.857143	1	1
ADAR	1	1	1	0	0.5	1	1
ADARB2	5	1	0	0	1	1	1
ADAT3	1	1	0	0	1	1	1
ADCK1	4	3	0	0	1	1	1
ADCK1_ENST00000238561	2	0	0	1	1	0	0.333333
ADCK2	1	2	0	0	1	1	1
ADCK5	1	1	2	1	0.333333	0.5	1
ADCY5	5	1	2	0	0.714286	1	1
ADCY9	6	2	0	1	1	0.666667	0.333333
ADD3	3	0	0	1	1	0	0.25
ADH1B	2	2	0	0	1	1	1
ADH7	1	1	0	1	1	0.5	1
ADHFE1	2	2	0	1	1	0.666667	1
ADNP2	2	2	1	0	0.666667	1	1
ADORA1	4	1	0	0	1	1	1
ADRBK2	5	1	0	0	1	1	1
AFAP1	3	1	1	0	0.75	1	1
AFAP1L1	3	1	0	0	1	1	1
AFAP1L2	3	1	0	0	1	1	1
AFF2	13	1	3	0	0.8125	1	1
AFF3	6	2	0	0	1	1	1
AFF4	6	1	2	0	0.75	1	1
AFM	1	1	1	0	0.5	1	1
AGAP2	7	1	0	0	1	1	1
AGAP3	5	1	0	0	1	1	1
AGBL2	1	1	0	0	1	1	1
AGBL4	2	1	0	0	1	1	1
AGBL5	4	2	0	0	1	1	1
AGC1	3	1	0	1	1	0.5	0.4
AGFG1	2	1	1	0	0.666667	1	1
AGK	1	0	0	1	1	0	1
AGRN	5	1	0	0	1	1	1
AGTPBP1	2	1	1	0	0.666667	1	1
AHCTF1	4	1	0	0	1	1	1
AHI1	3	1	0	0	1	1	1
AHNAK	37	3	4	1	0.902439	0.75	0.386624
AHR	0	2	1	0	0	1	0.333333
AHSA2	1	1	0	0	1	1	1
AICDA	3	1	0	0	1	1	1
AIF1_ENST00000376051	1	1	0	0	1	1	1
AIM1	8	0	0	1	1	0	0.111111
AIM1L	2	1	0	0	1	1	1
AIM2	1	1	0	0	1	1	1
AK4	1	1	0	0	1	1	1
AK7	1	1	0	0	1	1	1
AKAP1	2	1	0	0	1	1	1
AKAP10	4	1	0	0	1	1	1
AKAP11	7	1	0	0	1	1	1
AKAP12	8	3	0	0	1	1	1
AKAP13	10	3	4	0	0.714286	1	0.541176
AKAP3	7	1	1	0	0.875	1	1
AKAP6	13	3	3	0	0.8125	1	1
AKAP8	1	1	0	1	1	0.5	1
AKAP9	16	4	5	1	0.761905	0.8	1
AKNAD1	6	1	0	0	1	1	1
AKR1C4	4	1	0	0	1	1	1
AKT1	115	4	0	0	1	1	1
AKT2	2	1	0	0	1	1	1
AKT3	6	1	0	0	1	1	1
ALDH1A1	2	1	0	0	1	1	1
ALDH2	4	1	0	0	1	1	1
ALDH3B2	3	1	0	0	1	1	1
ALDH8A1	5	1	0	0	1	1	1
ALDOA	1	1	0	0	1	1	1
ALK	110	31	2	0	0.982143	1	1
ALOX15	0	2	1	1	0	0.666667	1
ALOX5	4	2	0	0	1	1	1
ALOXE3	3	0	2	1	0.6	0	1
ALPK2	6	3	0	1	1	0.75	0.4
ALPK2_ENST00000361673	11	1	0	0	1	1	1
ALPK3	14	5	1	0	0.933333	1	1
ALS2	5	2	1	2	0.833333	0.5	0.5
ALS2CL	7	2	2	0	0.777778	1	1
AMBRA1	4	1	1	0	0.8	1	1
AMIGO1	1	1	0	0	1	1	1
AMOTL2	1	1	0	0	1	1	1
AMPD2_ENST00000393689	1	1	0	0	1	1	1
AMPH	8	1	1	0	0.888889	1	1
ANAPC4	3	2	0	0	1	1	1
ANAPC5	1	4	0	1	1	0.8	1
ANGPT1	7	2	0	0	1	1	1
ANGPTL5	1	1	0	0	1	1	1
ANK1	7	4	0	0	1	1	1
ANK2	33	2	3	0	0.916667	1	1
ANK3	36	3	2	2	0.947368	0.6	0.0600843
ANK3_ENST00000355288	5	0	1	1	0.833333	0	0.285714
ANKH	3	1	0	0	1	1	1
ANKHD1	3	3	0	0	1	1	1
ANKK1	3	3	0	0	1	1	1
ANKMY1	3	1	0	0	1	1	1
ANKRD11	8	3	0	0	1	1	1
ANKRD13B	2	1	0	0	1	1	1
ANKRD17	9	1	0	0	1	1	1
ANKRD18A	1	1	0	0	1	1	1
ANKRD29	1	1	0	0	1	1	1
ANKRD30A	18	1	1	0	0.947368	1	1
ANKRD35	3	0	0	1	1	0	0.25
ANKRD44	2	2	0	0	1	1	1
ANKRD5	5	1	0	0	1	1	1
ANKRD50	6	1	0	0	1	1	1
ANKRD55	1	1	0	0	1	1	1
ANKRD6	3	1	0	0	1	1	1
ANLN	2	1	0	0	1	1	1
ANO3	7	1	1	0	0.875	1	1
ANO4	7	1	1	0	0.875	1	1
ANO5	8	1	1	0	0.888889	1	1
ANO7	2	1	1	0	0.666667	1	1
ANO9	4	2	0	0	1	1	1
ANP32C	4	2	0	0	1	1	1
ANXA3	2	2	0	0	1	1	1
AOC3	8	3	0	0	1	1	1
AP1M1	3	1	0	0	1	1	1
AP3M1	2	1	0	0	1	1	1
AP4E1	1	1	0	0	1	1	1
APAF1	4	1	0	0	1	1	1
APBB1	2	2	0	0	1	1	1
APBB1IP	3	4	0	1	1	0.8	1
APC	166	5	1908	89	0.0800386	0.0531915	0.435954
APC2	3	3	0	0	1	1	1
APCS	2	1	0	0	1	1	1
APLF	2	1	1	0	0.666667	1	1
APLP2	6	1	1	0	0.857143	1	1
APOB	35	5	5	2	0.875	0.714286	0.276337
APOL1	2	2	0	1	1	0.666667	1
APPL1	3	1	0	0	1	1	1
AQP8	3	1	0	0	1	1	1
AQR	5	2	1	0	0.833333	1	1
AR	9	4	0	0	1	1	1
AR_ENST00000544984	6	4	0	0	1	1	1
ARAP2	7	3	2	0	0.777778	1	1
ARAP3	4	3	1	2	0.8	0.6	1
ARC	4	1	0	0	1	1	1
ARFGAP3	2	1	0	0	1	1	1
ARFGEF1	2	3	0	0	1	1	1
ARFGEF2	7	2	3	1	0.7	0.666667	1
ARFRP1	1	1	0	0	1	1	1
ARG1	3	1	0	0	1	1	1
ARHGAP10	6	2	0	0	1	1	1
ARHGAP11A	0	2	2	0	0	1	0.333333
ARHGAP18	3	1	0	0	1	1	1
ARHGAP20	5	1	2	0	0.714286	1	1
ARHGAP21	9	0	0	1	1	0	0.1
ARHGAP23	1	1	0	0	1	1	1
ARHGAP25	2	3	1	0	0.666667	1	1
ARHGAP28	2	2	2	0	0.5	1	0.466667
ARHGAP28_ENST00000400091	4	1	2	0	0.666667	1	1
ARHGAP29	4	4	1	0	0.8	1	1
ARHGAP33	2	1	1	0	0.666667	1	1
ARHGAP36	8	0	1	1	0.888889	0	0.2
ARHGAP6	2	1	1	1	0.666667	0.5	1
ARHGAP9	1	1	0	0	1	1	1
ARHGEF1	5	1	0	0	1	1	1
ARHGEF10_ENST00000398564	5	1	0	0	1	1	1
ARHGEF11	13	2	1	0	0.928571	1	1
ARHGEF15	2	1	1	0	0.666667	1	1
ARHGEF19	2	1	0	0	1	1	1
ARHGEF2	1	1	0	0	1	1	1
ARHGEF4	4	3	0	0	1	1	1
ARID1A	34	1	165	13	0.170854	0.0714286	0.474895
ARID1B	4	1	4	0	0.5	1	1
ARID2	4	1	21	0	0.16	1	0.192308
ARID4A	2	1	0	0	1	1	1
ARNT2	6	1	0	0	1	1	1
ARPP21	4	1	1	0	0.8	1	1
ARSK	1	1	0	0	1	1	1
ART1	1	1	0	0	1	1	1
ASAP2	5	1	1	0	0.833333	1	1
ASB11	3	2	0	0	1	1	1
ASB15	3	1	0	0	1	1	1
ASB4	3	1	0	0	1	1	1
ASH1L	15	1	4	0	0.789474	1	1
ASL	1	1	0	0	1	1	1
ASMT	1	1	0	0	1	1	1
ASPM	8	0	2	2	0.8	0	0.0909091
ASTN1	15	2	0	0	1	1	1
ASTN2	9	1	2	0	0.818182	1	1
ASXL1	57	0	435	6	0.115854	0	1
ASXL2	5	0	3	1	0.625	0	0.444444
ASXL3	1	1	1	0	0.5	1	1
ATF1_ENST00000262053	1	1	0	0	1	1	1
ATF2	1	2	0	0	1	1	1
ATF7IP	0	0	2	1	0	0	1
ATG4A	1	1	0	0	1	1	1
ATG4A_ENST00000372232	1	1	0	0	1	1	1
ATHL1	5	1	0	0	1	1	1
ATM	148	4	57	1	0.721951	0.8	1
ATN1	7	1	0	0	1	1	1
ATP10A	8	1	0	0	1	1	1
ATP10B	15	1	0	0	1	1	1
ATP11A	6	1	0	0	1	1	1
ATP11C	3	2	2	1	0.6	0.666667	1
ATP12A	8	1	0	0	1	1	1
ATP13A4	13	2	0	0	1	1	1
ATP13A5	12	0	1	2	0.923077	0	0.0285714
ATP1A2	8	1	0	0	1	1	1
ATP1B2	1	1	0	0	1	1	1
ATP1B4	7	1	0	0	1	1	1
ATP2A1	3	1	0	0	1	1	1
ATP2A3	5	1	0	0	1	1	1
ATP2B1	3	1	0	0	1	1	1
ATP2B3	3	1	0	0	1	1	1
ATP2B3_ENST00000370186	3	1	0	0	1	1	1
ATP2C1	1	1	0	0	1	1	1
ATP5C1	1	1	0	0	1	1	1
ATP5SL	2	1	0	0	1	1	1
ATP6AP1	1	1	0	0	1	1	1
ATP6V0B	2	1	0	0	1	1	1
ATP6V1D	1	1	0	0	1	1	1
ATP8A1	10	1	0	0	1	1	1
ATR	13	2	4	0	0.764706	1	1
ATRN	3	1	0	0	1	1	1
ATRNL1	14	0	0	1	1	0	0.0666667
ATRX	16	2	14	2	0.533333	0.5	1
ATXN1	9	1	0	0	1	1	1
ATXN2	7	1	0	0	1	1	1
ATXN3L	1	1	0	0	1	1	1
AURKA	3	1	0	0	1	1	1
AURKC	2	1	0	0	1	1	1
AVEN	1	1	1	0	0.5	1	1
AVPR2	1	1	0	0	1	1	1
AXDND1	9	1	1	0	0.9	1	1
AXIN1	128	2	50	3	0.719101	0.4	0.146646
AXIN2	3	1	1	0	0.75	1	1
AXL	5	3	0	0	1	1	1
AZU1	1	1	0	0	1	1	1
B2M	6	3	1	1	0.857143	0.75	1
B3GALT1	1	1	0	0	1	1	1
B3GALT4	1	1	1	0	0.5	1	1
B3GNTL1	1	1	0	0	1	1	1
B4GALNT4	4	0	1	1	0.8	0	0.333333
B4GALT7	1	1	0	0	1	1	1
BAAT	3	1	0	0	1	1	1
BACH2	5	1	1	0	0.833333	1	1
BAG5	3	1	0	0	1	1	1
BAI1	10	0	0	1	1	0	0.0909091
BAI3	26	11	0	0	1	1	1
BAIAP2L2	3	1	0	0	1	1	1
BAP1	24	3	67	7	0.263736	0.3	0.724654
BARX2	3	1	0	0	1	1	1
BAX	1	1	1	0	0.5	1	1
BAZ1A	3	3	0	1	1	0.75	1
BAZ1B	6	0	1	1	0.857143	0	0.25
BBOX1	3	1	0	0	1	1	1
BBS7	5	1	0	0	1	1	1
BBS9	3	2	0	0	1	1	1
BBS9_ENST00000242067	2	1	0	0	1	1	1
BCAR1	5	1	0	0	1	1	1
BCAS1	5	1	0	0	1	1	1
BCHE	3	1	0	0	1	1	1
BCL11A	11	2	0	0	1	1	1
BCL11B	8	2	0	0	1	1	1
BCL2	85	5	1	0	0.988372	1	1
BCL2_ENST00000398117	63	5	0	0	1	1	1
BCL2L11	1	0	0	1	1	0	1
BCL2L13	5	1	0	0	1	1	1
BCL6	6	3	2	0	0.75	1	1
BCL7A	1	2	0	0	1	1	1
BCL9_ENST00000234739	7	1	0	0	1	1	1
BCMO1	3	1	0	0	1	1	1
BCORL1	5	2	2	1	0.714286	0.666667	1
BCR	7	1	0	0	1	1	1
BEGAIN	1	1	1	0	0.5	1	1
BEND2	2	0	0	1	1	0	0.333333
BEND3	1	1	1	0	0.5	1	1
BEND7	1	1	0	0	1	1	1
BGN	2	1	0	0	1	1	1
BHLHB9	3	1	0	0	1	1	1
BICD2	3	1	0	0	1	1	1
BIN1	5	1	0	0	1	1	1
BIRC6	9	5	0	3	1	0.625	0.0823529
BIRC8	1	0	0	1	1	0	1
BLK	4	1	0	0	1	1	1
BMP1	1	1	0	0	1	1	1
BMP5	5	1	3	0	0.625	1	1
BMP6	1	1	0	0	1	1	1
BMPR1B	3	1	0	0	1	1	1
BNC1	5	1	0	0	1	1	1
BNIP3	1	2	0	0	1	1	1
BOC	9	2	0	0	1	1	1
BOD1L	8	1	0	0	1	1	1
BPIL1	3	1	0	0	1	1	1
BPIL2	2	1	0	0	1	1	1
BPIL3	2	1	1	0	0.666667	1	1
BRAF	21559	698	10	0	0.999536	1	1
BRCA1	11	5	26	5	0.297297	0.5	0.274007
BRCA2	24	6	22	12	0.521739	0.333333	0.265386
BRCA2_ENST00000544455	13	2	2	1	0.866667	0.666667	0.442402
BRCC3	3	1	3	0	0.5	1	1
BRD3	1	1	0	0	1	1	1
BRDT	2	3	0	0	1	1	1
BRE	2	1	1	0	0.666667	1	1
BRIP1	6	1	0	0	1	1	1
BRPF1	6	1	0	0	1	1	1
BRSK1	7	2	0	0	1	1	1
BRSK1_ENST00000309383	7	1	0	0	1	1	1
BRWD3	4	1	0	0	1	1	1
BSDC1	5	3	1	0	0.833333	1	1
BSN	8	3	0	0	1	1	1
BTBD11	10	1	0	0	1	1	1
BTBD7	9	1	1	0	0.9	1	1
BTBD9_ENST00000403056	1	1	0	0	1	1	1
BUB1	2	1	0	0	1	1	1
BUB1B	2	2	0	0	1	1	1
BUD13	2	2	0	0	1	1	1
BZRAP1	7	1	1	0	0.875	1	1
BZRAP1_ENST00000355701	3	1	1	0	0.75	1	1
C10orf137	9	1	5	0	0.642857	1	1
C10orf28	2	1	0	0	1	1	1
C11orf30	8	2	0	0	1	1	1
C12orf12	2	1	0	0	1	1	1
C12orf35	2	1	2	1	0.5	0.5	1
C12orf36	2	1	0	0	1	1	1
C12orf64	0	1	1	0	0	1	1
C13orf26	1	1	0	0	1	1	1
C13orf40	7	0	2	1	0.777778	0	0.3
C14orf101	5	0	0	1	1	0	0.166667
C14orf102	6	1	0	0	1	1	1
C14orf21	6	2	0	0	1	1	1
C14orf39	4	1	2	0	0.666667	1	1
C15orf52	1	1	0	0	1	1	1
C15orf55	1	1	0	0	1	1	1
C15orf60	0	1	2	0	0	1	0.333333
C16orf57	1	1	0	0	1	1	1
C17orf28	1	2	0	0	1	1	1
C17orf47	3	1	0	0	1	1	1
C17orf56	1	1	0	0	1	1	1
C17orf57	5	1	0	0	1	1	1
C17orf66	6	1	1	0	0.857143	1	1
C18orf1	4	1	0	0	1	1	1
C18orf19	1	2	0	0	1	1	1
C18orf26	2	1	0	0	1	1	1
C19orf28	0	2	1	0	0	1	0.333333
C19orf6	1	1	0	1	1	0.5	1
C1orf101	8	1	1	0	0.888889	1	1
C1orf114	4	1	1	0	0.8	1	1
C1orf150	0	1	1	0	0	1	1
C1orf168	7	1	1	0	0.875	1	1
C1orf173	15	2	2	0	0.882353	1	1
C1orf218	1	1	0	0	1	1	1
C1orf55	1	0	1	1	0.5	0	1
C1orf64	1	1	0	0	1	1	1
C1orf65	4	2	0	0	1	1	1
C1orf87	2	1	0	0	1	1	1
C1orf94	4	1	0	0	1	1	1
C1QB	0	1	1	0	0	1	1
C1QL2	1	1	0	0	1	1	1
C20orf103	4	1	0	1	1	0.5	0.333333
C20orf26	4	1	0	0	1	1	1
C20orf3	1	1	0	0	1	1	1
C22orf28	1	1	0	0	1	1	1
C2CD3	4	2	1	0	0.8	1	1
C2CD3_ENST00000334126	1	1	0	0	1	1	1
C2orf16	1	1	0	0	1	1	1
C2orf44	2	1	0	1	1	0.5	1
C2orf65	2	1	0	0	1	1	1
C3	13	1	1	0	0.928571	1	1
C3orf26	0	1	1	0	0	1	1
C3orf77	1	1	0	0	1	1	1
C4orf14	2	2	0	0	1	1	1
C4orf21	4	1	1	0	0.8	1	1
C4orf21_ENST00000505019	4	1	0	0	1	1	1
C4orf50	2	3	0	0	1	1	1
C5	6	1	2	0	0.75	1	1
C5orf34	3	1	0	0	1	1	1
C6	9	1	0	0	1	1	1
C6orf103	1	1	0	0	1	1	1
C6orf118	6	2	0	0	1	1	1
C6orf168	1	1	0	0	1	1	1
C6orf174	7	1	1	0	0.875	1	1
C6orf191	1	1	0	0	1	1	1
C6orf204	4	1	1	0	0.8	1	1
C6orf222	1	1	1	0	0.5	1	1
C6orf27	2	1	2	0	0.5	1	1
C6orf89	1	1	1	0	0.5	1	1
C7orf16	2	1	0	0	1	1	1
C7orf30	1	1	0	0	1	1	1
C7orf31	3	1	0	0	1	1	1
C7orf58	2	1	0	0	1	1	1
C8B	6	1	0	0	1	1	1
C8orf34	6	3	1	0	0.857143	1	1
C8orf47	1	2	0	0	1	1	1
C9orf96	3	1	0	0	1	1	1
CA10	4	1	0	0	1	1	1
CA6	4	1	0	0	1	1	1
CABS1	4	1	0	0	1	1	1
CACNA1A_ENST00000357018	5	1	4	0	0.555556	1	1
CACNA1B	6	2	0	0	1	1	1
CACNA1F	10	3	1	0	0.909091	1	1
CACNA1I	5	1	0	0	1	1	1
CACNA2D1	5	1	1	0	0.833333	1	1
CACNA2D2	6	2	0	0	1	1	1
CACNA2D3	8	1	0	0	1	1	1
CACNB2	6	1	0	0	1	1	1
CACNG1	1	1	0	0	1	1	1
CACNG5	3	1	0	0	1	1	1
CAD	6	3	1	0	0.857143	1	1
CADM3	6	1	0	0	1	1	1
CADM4	2	1	0	0	1	1	1
CADPS	4	2	0	0	1	1	1
CADPS_ENST00000383710	3	2	0	0	1	1	1
CALCR	4	0	0	1	1	0	0.2
CAMK1D	1	1	0	0	1	1	1
CAMK1G	1	1	0	0	1	1	1
CAMK4	1	1	1	0	0.5	1	1
CAMKK2	3	2	0	0	1	1	1
CAMP	1	1	0	0	1	1	1
CAMSAP1	3	1	0	0	1	1	1
CAMTA1	8	1	1	0	0.888889	1	1
CAP2	2	1	1	0	0.666667	1	1
CAPN11	3	0	0	1	1	0	0.25
CAPN12	3	1	0	0	1	1	1
CAPN6	2	3	0	0	1	1	1
CAPN9	3	1	0	0	1	1	1
CARD11	67	5	1	0	0.985294	1	1
CARD6	7	3	1	0	0.875	1	1
CARKD	2	1	1	0	0.666667	1	1
CASC1	4	1	0	0	1	1	1
CASP14	3	1	0	0	1	1	1
CASP4	1	1	0	0	1	1	1
CASP5	2	1	0	0	1	1	1
CASP8	6	3	6	0	0.5	1	0.228571
CASP8_ENST00000358485	4	1	2	0	0.666667	1	1
CASP9	3	1	0	0	1	1	1
CAST	3	1	0	0	1	1	1
CATSPERB	16	1	1	1	0.941176	0.5	0.204678
CBFA2T2	3	1	0	0	1	1	1
CBL	157	2	11	0	0.934524	1	1
CBLB	8	1	0	0	1	1	1
CBLC	1	1	0	0	1	1	1
CBLL1	4	1	0	0	1	1	1
CBX5	1	1	0	0	1	1	1
CC2D2A	3	1	0	1	1	0.5	0.4
CCBE1	3	1	1	0	0.75	1	1
CCDC108	10	1	0	0	1	1	1
CCDC114	2	1	0	0	1	1	1
CCDC114_ENST00000315396	2	1	0	0	1	1	1
CCDC135	6	1	0	0	1	1	1
CCDC141	5	1	0	0	1	1	1
CCDC141_ENST00000420890	5	1	0	0	1	1	1
CCDC144B	4	1	1	0	0.8	1	1
CCDC146	5	1	3	0	0.625	1	1
CCDC147	8	2	1	1	0.888889	0.666667	0.454545
CCDC160	1	1	0	0	1	1	1
CCDC18	3	2	2	0	0.6	1	1
CCDC37	3	1	0	0	1	1	1
CCDC54	1	3	1	0	0.5	1	0.4
CCDC63	11	1	1	0	0.916667	1	1
CCDC66	2	1	1	0	0.666667	1	1
CCDC68	3	1	0	0	1	1	1
CCDC70	1	0	0	1	1	0	1
CCDC76	2	1	0	0	1	1	1
CCDC78	1	1	1	0	0.5	1	1
CCDC93	2	1	0	0	1	1	1
CCKBR	5	1	0	0	1	1	1
CCL2	0	0	1	1	0	0	1
CCNB3	6	3	0	0	1	1	1
CCNB3_ENST00000376042	5	1	0	0	1	1	1
CCND3	5	4	2	0	0.714286	1	0.490909
CCNF	2	1	0	0	1	1	1
CCNJ	1	1	0	0	1	1	1
CCNL1	1	1	0	0	1	1	1
CCNT1	2	2	0	0	1	1	1
CCR1	1	2	0	0	1	1	1
CCR4	2	1	0	0	1	1	1
CCT6B	1	1	0	0	1	1	1
CD163	1	4	0	1	1	0.8	1
CD19	5	1	0	0	1	1	1
CD1A	7	1	1	0	0.875	1	1
CD2	4	1	0	0	1	1	1
CD207	1	1	0	0	1	1	1
CD248	3	0	0	1	1	0	0.25
CD300A	2	3	0	0	1	1	1
CD300C	1	1	1	0	0.5	1	1
CD300E	6	1	0	0	1	1	1
CD300LF	3	1	0	0	1	1	1
CD300LF_ENST00000326165	3	1	0	0	1	1	1
CD300LG	2	2	0	1	1	0.666667	1
CD36	2	1	1	0	0.666667	1	1
CD36_ENST00000433696	2	1	1	0	0.666667	1	1
CD40LG	0	1	1	0	0	1	1
CD46	2	2	0	0	1	1	1
CD6	1	1	0	0	1	1	1
CD7	1	1	0	0	1	1	1
CD74	1	1	0	0	1	1	1
CD79B	5	1	0	0	1	1	1
CD86	3	1	2	0	0.6	1	1
CD93	9	1	0	0	1	1	1
CD97	4	1	1	0	0.8	1	1
CDC27	8	3	0	0	1	1	1
CDC42BPA	8	4	1	2	0.888889	0.666667	0.525275
CDC42BPA_ENST00000366769	4	2	0	0	1	1	1
CDC42BPB	3	1	1	0	0.75	1	1
CDC42BPG_ENST00000342711	4	1	0	0	1	1	1
CDC42EP1	5	1	0	0	1	1	1
CDC45	5	1	0	0	1	1	1
CDC5L	2	3	1	0	0.666667	1	1
CDCP1	6	1	0	0	1	1	1
CDH1	86	10	72	28	0.544304	0.263158	0.00204961
CDH10	10	5	0	2	1	0.714286	0.154412
CDH11	14	1	0	0	1	1	1
CDH12	4	1	0	0	1	1	1
CDH17	3	1	0	0	1	1	1
CDH19	8	1	0	0	1	1	1
CDH2	4	1	0	0	1	1	1
CDH20	4	1	0	0	1	1	1
CDH23	19	1	1	0	0.95	1	1
CDH5	4	1	2	0	0.666667	1	1
CDH8	10	1	1	1	0.909091	0.5	0.294872
CDHR2	12	1	1	0	0.923077	1	1
CDK11A	3	0	0	1	1	0	0.25
CDK15	1	1	0	0	1	1	1
CDK18	1	1	0	1	1	0.5	1
CDK19	2	1	0	0	1	1	1
CDK2	2	3	0	0	1	1	1
CDK4	2	1	0	0	1	1	1
CDK5RAP1	1	1	0	0	1	1	1
CDK5RAP2	5	2	1	0	0.833333	1	1
CDK7_ENST00000256443	1	1	0	0	1	1	1
CDK8	1	1	0	0	1	1	1
CDKL2	4	2	0	2	1	0.5	0.428571
CDKL5	6	3	2	0	0.75	1	1
CDKN2A	416	98	1953	868	0.175602	0.101449	3.3697e-08
CDKN2A_ENST00000361570	6	1	5	0	0.545455	1	1
CDKN2A_ENST00000446177	1	1	13	0	0.0714286	1	0.133333
CDKN2C	1	0	2	12	0.333333	0	0.2
CDO1	4	1	0	0	1	1	1
CDON	7	0	0	1	1	0	0.125
CDR1	3	0	1	1	0.75	0	0.4
CEACAM20	2	1	0	0	1	1	1
CEACAM3	2	1	1	0	0.666667	1	1
CEACAM6	1	1	0	0	1	1	1
CEBPA	342	1	401	1	0.460296	0.5	1
CEBPZ	1	1	0	0	1	1	1
CECR2	9	1	0	0	1	1	1
CEL	1	1	0	0	1	1	1
CELA1	1	1	1	0	0.5	1	1
CELF4	3	2	0	0	1	1	1
CELF5	1	1	0	0	1	1	1
CELSR1	16	3	0	0	1	1	1
CELSR3	10	1	1	0	0.909091	1	1
CENPC1	2	2	1	0	0.666667	1	1
CENPE	8	3	1	0	0.888889	1	1
CENPI	3	1	0	0	1	1	1
CENPJ	1	1	0	0	1	1	1
CENPP	1	1	0	0	1	1	1
CEP152	4	1	1	0	0.8	1	1
CEP192	6	1	0	0	1	1	1
CEP85	2	1	1	0	0.666667	1	1
CEP89	2	1	0	0	1	1	1
CERK	2	1	1	0	0.666667	1	1
CERKL	3	2	0	0	1	1	1
CES1_ENST00000360526	2	0	0	1	1	0	0.333333
CETP	2	2	0	0	1	1	1
CFHR2_ENST00000367415	3	1	1	0	0.75	1	1
CFHR4	3	1	0	0	1	1	1
CFHR5	7	1	2	0	0.777778	1	1
CFP	1	1	0	1	1	0.5	1
CFTR	9	1	1	0	0.9	1	1
CGN	8	1	0	0	1	1	1
CGNL1	12	1	1	0	0.923077	1	1
CHD1	5	2	1	1	0.833333	0.666667	1
CHD1L	2	2	0	0	1	1	1
CHD2	4	1	1	0	0.8	1	1
CHD3	9	1	1	0	0.9	1	1
CHD5	7	2	0	0	1	1	1
CHD5_ENST00000262450	11	1	1	0	0.916667	1	1
CHD6	16	2	2	0	0.888889	1	1
CHD7	9	4	5	0	0.642857	1	0.277778
CHD8	7	3	4	1	0.636364	0.75	1
CHD9	3	3	3	0	0.5	1	0.464286
CHEK2	6	1	0	0	1	1	1
CHFR	2	1	1	0	0.666667	1	1
CHGA	2	1	0	0	1	1	1
CHN1	1	1	0	0	1	1	1
CHPF2	3	1	1	0	0.75	1	1
CHRM2	6	1	1	0	0.857143	1	1
CHRM3	4	1	1	0	0.8	1	1
CHRND	3	1	0	0	1	1	1
CHST1	6	1	0	0	1	1	1
CHST8	4	2	0	0	1	1	1
CHUK	1	0	1	1	0.5	0	1
CIC	17	1	7	0	0.708333	1	1
CIDEC	2	1	0	0	1	1	1
CILP	3	2	1	0	0.75	1	1
CIR1	2	0	0	1	1	0	0.333333
CIT	7	3	0	0	1	1	1
CIT_ENST00000261833	7	1	0	0	1	1	1
CLASRP	2	1	0	1	1	0.5	1
CLCA1	3	1	0	0	1	1	1
CLCA2	4	2	0	0	1	1	1
CLCN1	11	2	0	0	1	1	1
CLCN3	2	1	1	0	0.666667	1	1
CLCN5	2	0	0	1	1	0	0.333333
CLEC14A	5	1	0	0	1	1	1
CLGN	2	1	1	0	0.666667	1	1
CLIC2	1	1	0	0	1	1	1
CLIP1	3	1	0	1	1	0.5	0.4
CLPTM1L	3	1	0	0	1	1	1
CLSPN	5	2	2	1	0.714286	0.666667	1
CLSTN2	15	2	2	0	0.882353	1	1
CLSTN3	4	1	0	0	1	1	1
CLUAP1	1	1	0	0	1	1	1
CLYBL	3	1	0	0	1	1	1
CMAS	3	1	0	0	1	1	1
CMYA5	27	2	0	0	1	1	1
CNGB1	10	1	1	0	0.909091	1	1
CNGB3	4	2	1	0	0.8	1	1
CNKSR3	1	0	0	1	1	0	1
CNNM4	1	1	1	0	0.5	1	1
CNOT1	9	0	0	1	1	0	0.1
CNOT10	2	0	0	1	1	0	0.333333
CNOT3	6	1	1	0	0.857143	1	1
CNR1	4	1	0	0	1	1	1
CNRIP1	1	1	0	0	1	1	1
CNTLN	6	0	6	1	0.5	0	1
CNTN1	6	2	1	0	0.857143	1	1
CNTN3	11	1	0	0	1	1	1
CNTN4	11	2	1	2	0.916667	0.5	0.135714
CNTN4_ENST00000418658	13	0	2	2	0.866667	0	0.0441176
CNTN5	12	2	0	2	1	0.5	0.05
CNTN6	11	2	2	0	0.846154	1	1
CNTNAP2	18	1	1	1	0.947368	0.5	0.185714
CNTNAP4	6	1	0	0	1	1	1
CNTRL	1	1	1	0	0.5	1	1
COBLL1	5	1	3	0	0.625	1	1
COG2	3	1	0	0	1	1	1
COG3	1	1	0	0	1	1	1
COL10A1	4	0	0	1	1	0	0.2
COL11A1	26	2	0	0	1	1	1
COL12A1	16	0	1	1	0.941176	0	0.111111
COL14A1	11	2	1	0	0.916667	1	1
COL17A1	7	3	0	0	1	1	1
COL19A1	19	2	0	0	1	1	1
COL1A1	13	2	3	0	0.8125	1	1
COL1A2	17	1	1	0	0.944444	1	1
COL22A1	24	1	2	0	0.923077	1	1
COL3A1	25	1	1	0	0.961538	1	1
COL4A1	7	2	1	1	0.875	0.666667	0.490909
COL4A1_ENST00000375815	2	1	1	0	0.666667	1	1
COL4A3BP	1	2	0	0	1	1	1
COL4A4	19	2	1	0	0.95	1	1
COL4A5	13	1	1	0	0.928571	1	1
COL4A6	6	1	0	0	1	1	1
COL5A2	7	1	0	0	1	1	1
COL5A3	8	2	2	0	0.8	1	1
COL6A3	34	4	1	0	0.971429	1	1
COL7A1	16	3	0	0	1	1	1
COL9A1	10	2	0	0	1	1	1
COLEC11	1	1	0	0	1	1	1
COLEC12	4	1	0	0	1	1	1
COPE	2	1	0	0	1	1	1
COPS2	1	1	0	1	1	0.5	1
COPS3	1	1	0	0	1	1	1
COPS7B	1	1	0	0	1	1	1
COQ9	1	1	0	0	1	1	1
CORIN	7	1	0	0	1	1	1
CORO1C	2	1	0	0	1	1	1
CORO7	3	1	1	0	0.75	1	1
COX4I1	1	1	0	0	1	1	1
CPA3	5	0	0	1	1	0	0.166667
CPA5	3	1	0	0	1	1	1
CPAMD8	14	2	0	0	1	1	1
CPB2	3	1	0	0	1	1	1
CPEB1	3	1	0	0	1	1	1
CPNE6	6	1	1	0	0.857143	1	1
CPNE7	2	1	0	0	1	1	1
CPS1	6	0	0	1	1	0	0.142857
CPSF3	1	2	0	0	1	1	1
CPVL	1	1	0	0	1	1	1
CPZ	4	1	0	0	1	1	1
CR2	15	3	1	0	0.9375	1	1
CRB1	13	1	1	0	0.928571	1	1
CRBN	2	1	0	0	1	1	1
CREBBP	80	23	48	18	0.625	0.560976	0.46865
CRHBP	1	1	0	0	1	1	1
CRHR2	5	1	0	0	1	1	1
CRHR2_ENST00000341843	1	1	0	0	1	1	1
CRISP2	3	1	0	0	1	1	1
CRISP3	4	1	0	0	1	1	1
CRISPLD1	1	1	2	0	0.333333	1	1
CRNKL1	6	1	0	0	1	1	1
CROCC	7	2	0	0	1	1	1
CRSP3	1	1	1	0	0.5	1	1
CRTC1	1	1	0	1	1	0.5	1
CRX	2	1	0	0	1	1	1
CRYAA	1	2	0	0	1	1	1
CRYAB	2	2	0	0	1	1	1
CSF1R	42	1	6	0	0.875	1	1
CSF2RB	6	1	0	0	1	1	1
CSK	1	0	0	1	1	0	1
CSMD1	5	2	0	0	1	1	1
CSMD2	27	2	2	0	0.931034	1	1
CSMD3	57	10	5	1	0.919355	0.909091	1
CSNK1A1L	3	1	0	0	1	1	1
CSNK1E	3	1	1	0	0.75	1	1
CSNK1G2	2	1	0	0	1	1	1
CSPG4	7	1	0	0	1	1	1
CSPP1	4	1	1	0	0.8	1	1
CSRNP1	2	2	0	0	1	1	1
CSRNP3	3	1	0	0	1	1	1
CST11	2	1	1	0	0.666667	1	1
CST4	1	1	0	0	1	1	1
CST8	2	0	0	1	1	0	0.333333
CSTF2T	5	1	0	0	1	1	1
CSTL1	3	1	0	0	1	1	1
CTAG2	1	1	0	0	1	1	1
CTAG2_ENST00000247306	1	1	0	0	1	1	1
CTC1	2	1	0	0	1	1	1
CTIF	4	3	1	0	0.8	1	1
CTNNA1	3	1	1	9	0.75	0.1	0.040959
CTNNA2	8	5	0	0	1	1	1
CTNNA2_ENST00000466387	18	1	0	0	1	1	1
CTNNA3	8	1	1	1	0.888889	0.5	0.345455
CTNNB1	2875	81	40	6	0.986278	0.931034	0.00183878
CTNND1	2	2	1	0	0.666667	1	1
CTNND2	9	5	2	0	0.818182	1	1
CTSC	2	1	1	0	0.666667	1	1
CTTN	5	1	0	0	1	1	1
CUBN	34	1	2	0	0.944444	1	1
CUL1	6	2	0	0	1	1	1
CUL3	9	1	1	0	0.9	1	1
CUL4A	1	1	0	0	1	1	1
CUL4B	2	2	0	0	1	1	1
CUL4B_ENST00000371322	1	1	0	0	1	1	1
CUL9	10	1	0	0	1	1	1
CUTC	3	1	0	0	1	1	1
CUX1	8	1	1	0	0.888889	1	1
CUX1_ENST00000292538	5	2	2	0	0.714286	1	1
CUX2	4	1	1	0	0.8	1	1
CUZD1	5	1	0	0	1	1	1
CXCR2	1	1	0	0	1	1	1
CXCR4	1	2	0	0	1	1	1
CXCR5	4	1	1	0	0.8	1	1
CXCR7	0	1	1	0	0	1	1
CXorf22	6	2	0	0	1	1	1
CXorf30	1	1	0	1	1	0.5	1
CXorf57	3	3	0	0	1	1	1
CXXC1	5	1	1	0	0.833333	1	1
CYB5D1	1	1	0	0	1	1	1
CYB5R4	2	1	0	0	1	1	1
CYBB	3	1	0	1	1	0.5	0.4
CYCS	1	1	0	0	1	1	1
CYLC1	8	1	1	0	0.888889	1	1
CYLC2	9	1	1	0	0.9	1	1
CYP1A1	6	2	1	0	0.857143	1	1
CYP24A1	4	1	0	0	1	1	1
CYP26A1	2	0	0	1	1	0	0.333333
CYP2C18	5	1	1	0	0.833333	1	1
CYP2C19	10	1	1	0	0.909091	1	1
CYP2D6	5	1	0	0	1	1	1
CYP3A7	2	1	0	0	1	1	1
CYP4A11	5	1	0	0	1	1	1
CYP4A22	2	1	0	0	1	1	1
CYP4F2	4	2	0	0	1	1	1
CYP7B1	1	1	1	0	0.5	1	1
CYP8B1	2	2	2	0	0.5	1	0.466667
CYYR1	1	1	0	0	1	1	1
DAB2	7	2	0	0	1	1	1
DACH1	8	1	1	0	0.888889	1	1
DACT1	3	2	0	0	1	1	1
DAGLA	3	1	0	0	1	1	1
DAPK2	1	1	0	0	1	1	1
DAPK3	2	1	0	0	1	1	1
DARC	3	1	0	0	1	1	1
DAXX	10	1	16	1	0.384615	0.5	1
DAZAP1	1	1	0	0	1	1	1
DBN1	3	2	0	0	1	1	1
DBT	2	1	0	0	1	1	1
DBX1	1	2	0	0	1	1	1
DCAF12L1	5	2	1	0	0.833333	1	1
DCAF12L2	6	2	2	0	0.75	1	1
DCAF13	2	1	0	0	1	1	1
DCAF4L2	7	1	2	0	0.777778	1	1
DCAF8L1	7	1	1	0	0.875	1	1
DCAF8L2	4	1	0	0	1	1	1
DCC	20	2	2	0	0.909091	1	1
DCHS1	10	2	0	0	1	1	1
DCHS2	21	1	0	0	1	1	1
DCLK1	9	2	0	0	1	1	1
DCLK2_ENST00000302176	1	1	0	0	1	1	1
DCLK3	5	2	0	0	1	1	1
DCLRE1A	2	1	0	0	1	1	1
DCN	0	2	2	0	0	1	0.333333
DCP1B	3	1	0	0	1	1	1
DCST1	4	1	1	0	0.8	1	1
DCT	10	2	0	0	1	1	1
DCTN1	3	1	0	0	1	1	1
DCTN5	1	2	0	0	1	1	1
DCX	6	3	0	0	1	1	1
DDB1	4	1	0	0	1	1	1
DDI1	7	1	0	0	1	1	1
DDI1_ENST00000302259	5	1	0	0	1	1	1
DDIT3	3	2	0	0	1	1	1
DDO	1	2	1	0	0.5	1	1
DDR2_ENST00000367922	6	1	1	0	0.857143	1	1
DDX1	3	1	0	0	1	1	1
DDX10	1	1	1	0	0.5	1	1
DDX18	3	2	0	0	1	1	1
DDX20	2	1	0	0	1	1	1
DDX23	4	1	0	0	1	1	1
DDX28	2	1	0	0	1	1	1
DDX3X	31	2	2	0	0.939394	1	1
DDX4	1	1	2	0	0.333333	1	1
DDX42	4	1	0	0	1	1	1
DDX43	6	1	0	0	1	1	1
DDX46	2	1	1	0	0.666667	1	1
DDX50	2	1	3	0	0.4	1	1
DDX51	2	1	0	0	1	1	1
DDX54	3	1	1	0	0.75	1	1
DDX58	3	1	0	0	1	1	1
DDX59	1	1	1	0	0.5	1	1
DDX60	8	1	1	0	0.888889	1	1
DDX60_ENST00000393743	8	1	1	0	0.888889	1	1
DENND2A	6	1	0	0	1	1	1
DENND3	4	1	1	0	0.8	1	1
DENND4A	3	1	2	0	0.6	1	1
DEPDC1	2	1	0	0	1	1	1
DEPDC1_ENST00000456315	3	1	0	0	1	1	1
DEPDC5	6	1	4	0	0.6	1	1
DES	2	1	0	0	1	1	1
DET1	2	1	0	0	1	1	1
DGCR8	1	1	0	0	1	1	1
DGKA	3	1	0	0	1	1	1
DGKB	7	6	3	0	0.7	1	0.25
DGKD	3	2	0	0	1	1	1
DGKE	1	3	0	0	1	1	1
DGKG	4	2	1	0	0.8	1	1
DGKI	10	1	1	0	0.909091	1	1
DGKZ	2	1	0	0	1	1	1
DHRS12	1	1	0	0	1	1	1
DHRS2	2	1	0	0	1	1	1
DHX15	2	1	0	0	1	1	1
DHX29	3	1	0	0	1	1	1
DHX30	2	1	0	0	1	1	1
DHX32	1	2	1	0	0.5	1	1
DHX33	2	1	0	0	1	1	1
DHX36	2	1	0	0	1	1	1
DHX57	6	0	0	1	1	0	0.142857
DHX8	4	1	0	0	1	1	1
DIAPH2	3	3	0	0	1	1	1
DICER1	8	3	1	0	0.888889	1	1
DIEXF	4	1	0	0	1	1	1
DIP2B	4	1	0	0	1	1	1
DIP2C	12	3	5	0	0.705882	1	0.539474
DIS3L2	2	1	0	0	1	1	1
DISC1	1	1	0	0	1	1	1
DKK1	1	1	1	0	0.5	1	1
DKK2	5	3	0	0	1	1	1
DKK3	1	0	0	1	1	0	1
DLC1	12	2	2	0	0.857143	1	1
DLEC1	8	3	0	0	1	1	1
DLG3	1	1	0	0	1	1	1
DLG5	9	1	0	0	1	1	1
DLGAP1	7	1	1	0	0.875	1	1
DLGAP4	4	2	0	0	1	1	1
DMD	8	1	1	0	0.888889	1	1
DMD_ENST00000378687	28	3	4	0	0.875	1	1
DMPK	1	1	0	0	1	1	1
DMRT2_ENST00000302441	3	1	0	0	1	1	1
DNAH1	4	1	0	0	1	1	1
DNAH11	18	1	3	0	0.857143	1	1
DNAH17	15	1	0	0	1	1	1
DNAH3	30	1	2	0	0.9375	1	1
DNAH3_ENST00000261383	27	1	2	0	0.931034	1	1
DNAH5	53	4	6	3	0.898305	0.571429	0.047604
DNAH6	7	1	0	0	1	1	1
DNAH8	44	7	3	0	0.93617	1	1
DNAH8_ENST00000359357	30	2	3	0	0.909091	1	1
DNAH9	41	3	4	0	0.911111	1	1
DNAJA1	2	1	0	0	1	1	1
DNAJA2	2	1	0	0	1	1	1
DNAJA3	1	0	0	1	1	0	1
DNAJA4	0	1	1	0	0	1	1
DNAJB11	1	0	1	1	0.5	0	1
DNAJC10	2	1	1	0	0.666667	1	1
DNAJC13	3	1	0	0	1	1	1
DNAJC14	5	1	0	0	1	1	1
DNAJC21	3	1	0	0	1	1	1
DNAJC24	3	0	0	1	1	0	0.25
DNAJC5B	3	1	0	0	1	1	1
DNAJC6	3	1	0	0	1	1	1
DNASE1L3	2	1	0	0	1	1	1
DNHL1	1	1	0	0	1	1	1
DNM1L	1	1	0	0	1	1	1
DNMBP	5	1	0	0	1	1	1
DNMT1	8	1	0	0	1	1	1
DNMT3A	691	3	105	0	0.86809	1	1
DOCK1	16	2	1	0	0.941176	1	1
DOCK2	11	3	0	0	1	1	1
DOCK5	6	1	0	0	1	1	1
DOK6	3	2	0	0	1	1	1
DOPEY1	7	1	2	0	0.777778	1	1
DOT1L	3	1	1	0	0.75	1	1
DPAGT1	2	1	1	0	0.666667	1	1
DPEP2	0	1	1	0	0	1	1
DPH1	3	1	1	0	0.75	1	1
DPP10	10	1	0	2	1	0.333333	0.0384615
DPP3	1	1	0	0	1	1	1
DPP6	8	4	2	0	0.8	1	1
DPPA2	1	2	1	0	0.5	1	1
DPYD	13	3	1	0	0.928571	1	1
DPYSL5	4	0	0	1	1	0	0.2
DRD2	7	1	0	0	1	1	1
DRD3	1	1	0	0	1	1	1
DRP2	2	1	0	0	1	1	1
DSC1	5	5	2	0	0.714286	1	0.469697
DSC1_ENST00000257198	5	5	2	0	0.714286	1	0.469697
DSC3	5	1	1	0	0.833333	1	1
DSCR6	1	0	0	1	1	0	1
DSEL	12	1	1	0	0.923077	1	1
DSG2	10	1	0	0	1	1	1
DSG3	10	2	1	0	0.909091	1	1
DSN1	1	0	0	1	1	0	1
DSP	17	1	3	1	0.85	0.5	0.337662
DST_ENST00000370754	3	1	0	0	1	1	1
DTNA_ENST00000444659	2	1	0	0	1	1	1
DTX3L	1	1	0	0	1	1	1
DUOX1	7	1	0	0	1	1	1
DUOX2	6	4	1	0	0.857143	1	1
DUSP19	1	0	0	1	1	0	1
DUSP21	3	2	0	0	1	1	1
DUSP22	2	1	0	0	1	1	1
DUSP27	10	2	1	0	0.909091	1	1
DUSP9	1	1	0	0	1	1	1
DVL3	3	1	0	0	1	1	1
DYRK1B	1	2	0	0	1	1	1
DYRK3	1	2	1	0	0.5	1	1
DYRK3_ENST00000367109	0	3	1	0	0	1	0.25
DYSF	8	3	1	0	0.888889	1	1
DYSFIP1	1	1	0	0	1	1	1
E2F7	3	1	0	0	1	1	1
EBF1	3	1	0	0	1	1	1
EBF3	4	1	0	0	1	1	1
ECD	3	1	1	0	0.75	1	1
ECM2	2	1	1	0	0.666667	1	1
ECT2	3	3	0	0	1	1	1
EDA2R	1	1	0	0	1	1	1
EDC3	1	1	0	0	1	1	1
EDEM1	4	1	0	0	1	1	1
EDG6	4	1	0	0	1	1	1
EDIL3	2	1	2	0	0.5	1	1
EDNRA	1	1	1	0	0.5	1	1
EED	5	1	0	0	1	1	1
EEF1D	3	1	0	0	1	1	1
EEF2K	3	1	0	0	1	1	1
EFCAB6	7	0	0	1	1	0	0.125
EFEMP1	5	0	0	1	1	0	0.166667
EFR3A	2	1	0	1	1	0.5	1
EGFL4	6	1	1	0	0.857143	1	1
EGFL6	2	2	0	0	1	1	1
EGFR	10740	72	479	12	0.957305	0.857143	0.000257691
EGLN1	2	1	0	0	1	1	1
EHBP1	3	1	0	0	1	1	1
EHMT1	7	2	0	0	1	1	1
EIF2AK2	2	2	0	0	1	1	1
EIF2AK4	3	1	0	0	1	1	1
EIF2C1	2	0	0	1	1	0	0.333333
EIF3A	4	1	0	0	1	1	1
EIF3M	3	1	0	0	1	1	1
EIF4A2	2	1	0	0	1	1	1
EIF4B	1	1	0	0	1	1	1
EIF4ENIF1	4	1	0	0	1	1	1
EIF4G1	7	1	1	0	0.875	1	1
EIF5	2	1	1	0	0.666667	1	1
EIF5B	3	1	0	0	1	1	1
ELAVL4	7	1	0	0	1	1	1
ELAVL4_ENST00000357083	7	1	0	0	1	1	1
ELN	6	1	0	0	1	1	1
ELP2	3	1	0	2	1	0.333333	0.4
EME2	2	1	0	0	1	1	1
EMILIN1	1	1	1	0	0.5	1	1
EMILIN2	8	1	0	0	1	1	1
EML1	4	2	1	0	0.8	1	1
EML3	1	1	1	0	0.5	1	1
EMR1	6	4	0	0	1	1	1
EMR2	6	2	0	0	1	1	1
EMR3	5	1	0	0	1	1	1
ENAM	1	0	1	1	0.5	0	1
ENAM_ENST00000396073	4	1	1	0	0.8	1	1
ENC1	2	1	0	0	1	1	1
ENDOU	2	0	0	1	1	0	0.333333
ENPEP	7	1	0	0	1	1	1
ENPP1	4	0	1	1	0.8	0	0.333333
ENPP3	5	1	0	0	1	1	1
ENSG00000176900	3	1	0	0	1	1	1
ENSG00000176937	2	1	0	0	1	1	1
ENSG00000188974	3	1	2	0	0.6	1	1
EP300	44	10	8	19	0.846154	0.344828	1.35994e-05
EP400	10	1	3	0	0.769231	1	1
EPAS1	7	1	0	0	1	1	1
EPB41L2	4	1	0	0	1	1	1
EPC2	1	2	0	0	1	1	1
EPG5	10	1	1	0	0.909091	1	1
EPHA1	4	1	0	0	1	1	1
EPHA10	4	4	0	0	1	1	1
EPHA2	8	1	3	0	0.727273	1	1
EPHA3	30	6	2	0	0.9375	1	1
EPHA4	8	2	1	0	0.888889	1	1
EPHA5	15	2	4	0	0.789474	1	1
EPHA6	12	3	2	0	0.857143	1	1
EPHA7	20	5	7	0	0.740741	1	0.560275
EPHA8	7	3	0	0	1	1	1
EPHA8_ENST00000374644	4	1	0	0	1	1	1
EPHB1	19	2	1	2	0.95	0.5	0.0612648
EPHB1_ENST00000398015	13	1	1	0	0.928571	1	1
EPHB3	7	4	0	0	1	1	1
EPHB4	6	3	0	0	1	1	1
EPHB6	14	2	0	0	1	1	1
EPHX2	3	1	0	0	1	1	1
EPM2A	2	1	0	0	1	1	1
EPPK1	13	1	2	0	0.866667	1	1
EPS8L2	2	1	1	0	0.666667	1	1
EPSTI1	1	1	0	0	1	1	1
ERBB2	145	4	3	1	0.97973	0.8	0.125627
ERBB2IP	2	2	1	0	0.666667	1	1
ERBB4	24	4	1	0	0.96	1	1
ERC1	3	1	0	0	1	1	1
ERCC2_ENST00000391945	1	1	0	0	1	1	1
ERCC3	1	1	1	0	0.5	1	1
ERCC4	3	1	1	0	0.75	1	1
ERCC6	8	1	0	0	1	1	1
EREG	1	1	0	0	1	1	1
ERF	2	1	0	0	1	1	1
ERGIC3	2	1	0	0	1	1	1
ERI2	1	1	0	0	1	1	1
ERICH1	2	1	0	0	1	1	1
ERN1	1	2	0	0	1	1	1
ERN2_ENST00000256797	9	2	1	0	0.9	1	1
ERP27	2	1	0	0	1	1	1
ESPL1	11	2	2	0	0.846154	1	1
ESRRG	1	1	1	0	0.5	1	1
ESYT1	3	1	0	0	1	1	1
ETF1	2	1	0	0	1	1	1
ETFDH	2	1	0	0	1	1	1
ETS1	8	0	0	1	1	0	0.111111
ETS2	4	1	0	0	1	1	1
ETV1	3	1	0	0	1	1	1
ETV3L	3	1	0	0	1	1	1
ETV5	4	2	0	0	1	1	1
ETV7	1	3	1	0	0.5	1	0.4
EVC2	5	2	1	0	0.833333	1	1
EVI2A	1	1	1	0	0.5	1	1
EVI5	1	1	1	0	0.5	1	1
EVL	1	1	0	0	1	1	1
EWSR1	3	1	0	0	1	1	1
EXOC1	4	1	0	0	1	1	1
EXOC3L1	4	1	0	0	1	1	1
EXOC4	10	1	2	0	0.833333	1	1
EXOC5	2	0	0	1	1	0	0.333333
EXOC6_ENST00000371552	2	1	0	0	1	1	1
EXPH5	14	3	2	0	0.875	1	1
EXTL2	1	1	0	0	1	1	1
EXTL3	1	1	0	0	1	1	1
EYA1	12	0	0	1	1	0	0.0769231
EYA2	3	1	0	0	1	1	1
EYA4	4	1	0	0	1	1	1
EZH2	204	15	40	0	0.836066	1	0.137511
EZH2_ENST00000350995	34	5	0	0	1	1	1
F11	1	1	0	0	1	1	1
F2RL2	3	2	0	1	1	0.666667	1
F5	23	1	0	0	1	1	1
F8	14	1	1	1	0.933333	0.5	0.227941
F8_ENST00000360256	13	0	0	1	1	0	0.0714286
F9	3	2	0	0	1	1	1
FAAH	2	1	0	0	1	1	1
FAF1	2	1	1	0	0.666667	1	1
FAIM2	3	1	0	0	1	1	1
FAIM3	3	1	0	0	1	1	1
FAM102B	2	1	0	0	1	1	1
FAM107B	7	2	0	0	1	1	1
FAM110B	2	1	0	0	1	1	1
FAM111B	5	1	2	0	0.714286	1	1
FAM113A	3	1	0	0	1	1	1
FAM117A	4	1	2	0	0.666667	1	1
FAM123A	1	2	0	0	1	1	1
FAM123B	8	2	104	5	0.0714286	0.285714	0.106582
FAM123C	8	1	1	0	0.888889	1	1
FAM129C	7	1	0	1	1	0.5	0.222222
FAM134B	2	1	0	0	1	1	1
FAM135B	22	1	0	0	1	1	1
FAM13A	9	1	0	0	1	1	1
FAM160A2	9	1	2	0	0.818182	1	1
FAM160B1	2	1	0	0	1	1	1
FAM161B	4	1	0	0	1	1	1
FAM171A1	6	1	0	0	1	1	1
FAM171B	4	3	0	0	1	1	1
FAM175A	2	1	0	0	1	1	1
FAM184A	9	1	0	0	1	1	1
FAM186B	2	1	0	0	1	1	1
FAM189B	2	1	0	0	1	1	1
FAM193A	5	1	0	0	1	1	1
FAM194A	4	0	0	1	1	0	0.2
FAM19A2	1	1	0	0	1	1	1
FAM22G	4	1	0	0	1	1	1
FAM46D	5	2	0	0	1	1	1
FAM47B	9	0	0	1	1	0	0.1
FAM49A	2	1	1	0	0.666667	1	1
FAM53A	5	1	0	0	1	1	1
FAM55C	2	1	0	0	1	1	1
FAM5C	15	2	1	0	0.9375	1	1
FAM71B	9	2	0	0	1	1	1
FAM73A	1	1	0	0	1	1	1
FAM83B	6	1	3	1	0.666667	0.5	1
FAM83F	2	2	0	0	1	1	1
FAM84A	1	1	0	0	1	1	1
FANCA	3	1	0	0	1	1	1
FANCD2	5	0	2	1	0.714286	0	0.375
FANCM	10	1	3	0	0.769231	1	1
FARP1	4	1	1	0	0.8	1	1
FAS	2	1	3	0	0.4	1	1
FASN	3	0	2	1	0.6	0	1
FASTKD3	6	2	0	0	1	1	1
FAT2	20	1	5	0	0.8	1	1
FAT4	47	6	4	0	0.921569	1	1
FAT4_ENST00000394329	46	5	5	0	0.901961	1	1
FBLN5	2	3	0	0	1	1	1
FBN1	12	2	0	0	1	1	1
FBN2	25	2	2	0	0.925926	1	1
FBN2_ENST00000508053	18	2	1	0	0.947368	1	1
FBN3	15	2	0	0	1	1	1
FBXL13	2	0	1	1	0.666667	0	1
FBXL19	0	1	1	0	0	1	1
FBXL20	1	1	0	0	1	1	1
FBXL7	5	1	0	0	1	1	1
FBXO18	3	1	0	0	1	1	1
FBXO22	1	0	0	1	1	0	1
FBXO24	3	3	0	0	1	1	1
FBXO3	1	1	0	0	1	1	1
FBXO30	2	2	0	0	1	1	1
FBXO31	1	1	1	0	0.5	1	1
FBXO31_ENST00000311635	3	1	1	0	0.75	1	1
FBXO34	5	3	0	0	1	1	1
FBXO38	3	1	2	0	0.6	1	1
FBXO40	5	4	1	0	0.833333	1	1
FBXO43	4	2	1	0	0.8	1	1
FBXO45	1	1	0	0	1	1	1
FBXW11	1	1	0	0	1	1	1
FBXW12	2	1	0	0	1	1	1
FBXW7	164	45	40	15	0.803922	0.75	0.370078
FCER1A	3	1	1	0	0.75	1	1
FCRL3	6	4	0	0	1	1	1
FCRL5	4	2	0	0	1	1	1
FEM1C	3	2	0	0	1	1	1
FER	1	2	0	0	1	1	1
FERD3L	1	1	0	0	1	1	1
FERMT1	2	2	0	0	1	1	1
FERMT1_ENST00000339538	1	1	0	0	1	1	1
FGD1	4	1	0	0	1	1	1
FGD2	4	1	1	0	0.8	1	1
FGD6	9	2	0	0	1	1	1
FGF14	2	1	0	0	1	1	1
FGF18	1	1	0	0	1	1	1
FGF20	1	1	0	0	1	1	1
FGF3	2	1	0	0	1	1	1
FGF6	3	1	0	0	1	1	1
FGFR1	8	3	0	0	1	1	1
FGFR1_ENST00000425967	1	1	2	0	0.333333	1	1
FGFR1_ENST00000447712	3	2	0	0	1	1	1
FGFR2	90	24	3	1	0.967742	0.96	1
FGFR2_ENST00000357555	1	1	1	0	0.5	1	1
FGFR3	2869	22	3	3	0.998955	0.88	1.11703e-05
FGFR4	10	3	1	0	0.909091	1	1
FGFR4_ENST00000292408	6	1	2	0	0.75	1	1
FHOD1	5	0	0	1	1	0	0.166667
FHOD3	12	2	0	0	1	1	1
FIGF	1	1	1	0	0.5	1	1
FIGN	1	0	0	1	1	0	1
FILIP1	15	1	4	0	0.789474	1	1
FIP1L1	1	1	0	0	1	1	1
FKBP9	6	1	1	0	0.857143	1	1
FKTN	2	1	1	0	0.666667	1	1
FLCN	2	0	0	2	1	0	0.333333
FLG	41	4	1	0	0.97619	1	1
FLG2	24	3	1	1	0.96	0.75	0.261084
FLJ20273	3	1	0	0	1	1	1
FLJ44635	1	1	0	0	1	1	1
FLNA	1	2	0	0	1	1	1
FLNB	22	2	3	1	0.88	0.666667	0.382173
FLNC	6	1	1	0	0.857143	1	1
FLRT2	8	1	0	0	1	1	1
FLT1	14	3	3	0	0.823529	1	1
FLT3	11681	27	4	0	0.999658	1	1
FLT3LG	1	2	1	0	0.5	1	1
FLT4	7	3	2	0	0.777778	1	1
FLT4_ENST00000261937	8	2	2	0	0.8	1	1
FLT4_ENST00000376868	2	1	0	0	1	1	1
FMN2	25	3	3	0	0.892857	1	1
FMO4	5	1	0	0	1	1	1
FMOD	2	1	0	0	1	1	1
FMR1	1	1	0	0	1	1	1
FN1	13	2	1	1	0.928571	0.666667	0.330882
FNDC3B	12	1	0	0	1	1	1
FNDC9	2	1	0	0	1	1	1
FNIP1	3	1	0	0	1	1	1
FOXA1	5	0	0	2	1	0	0.047619
FOXG1	1	1	0	0	1	1	1
FOXL2	326	1	0	0	1	1	1
FOXM1	2	1	0	0	1	1	1
FOXN3	2	1	0	0	1	1	1
FOXO1	6	1	0	0	1	1	1
FOXO1_ENST00000379561	6	1	0	0	1	1	1
FOXP1	6	2	0	0	1	1	1
FOXP2	3	2	0	1	1	0.666667	1
FOXP4	2	1	1	0	0.666667	1	1
FOXR2	3	1	0	0	1	1	1
FOXRED2	2	1	0	0	1	1	1
FRAS1	3	1	1	0	0.75	1	1
FREM1	8	1	1	0	0.888889	1	1
FREM2	24	2	3	0	0.888889	1	1
FRG1	6	1	2	0	0.75	1	1
FRK	3	0	1	1	0.75	0	0.4
FRMPD1	12	2	1	0	0.923077	1	1
FRMPD3	1	3	0	0	1	1	1
FRMPD4	5	4	1	0	0.833333	1	1
FRMPD4_ENST00000429478	11	0	0	1	1	0	0.0833333
FRZB	3	1	0	0	1	1	1
FSCB	15	2	1	0	0.9375	1	1
FSIP1	7	1	0	0	1	1	1
FSTL5	9	0	0	1	1	0	0.1
FTCD	2	1	1	0	0.666667	1	1
FTSJD2	3	1	0	0	1	1	1
FUBP1	2	0	3	1	0.4	0	1
FUS	3	1	0	0	1	1	1
FUT1	3	1	0	0	1	1	1
FUT9	4	1	1	0	0.8	1	1
FXR1	1	1	1	0	0.5	1	1
FYN	1	1	1	0	0.5	1	1
FZD3	1	1	0	0	1	1	1
FZD7	3	2	0	0	1	1	1
FZR1	4	1	1	0	0.8	1	1
G2E3	2	1	0	0	1	1	1
G3BP2	5	1	0	0	1	1	1
G6PC	2	1	1	0	0.666667	1	1
GAB1	5	2	0	0	1	1	1
GAB2	4	1	0	0	1	1	1
GABRA1	4	2	0	0	1	1	1
GABRA3	4	1	2	1	0.666667	0.5	1
GABRA4	5	1	0	0	1	1	1
GABRA6	6	1	2	0	0.75	1	1
GABRB1	4	1	1	0	0.8	1	1
GABRD	2	1	0	0	1	1	1
GABRG1	10	0	1	1	0.909091	0	0.166667
GABRG2	5	1	0	0	1	1	1
GABRP	7	1	0	0	1	1	1
GABRQ	6	1	2	0	0.75	1	1
GABRR1	5	1	0	0	1	1	1
GAK	4	2	0	0	1	1	1
GALK2	3	1	2	0	0.6	1	1
GALNS	1	1	0	0	1	1	1
GALNT13	9	2	0	0	1	1	1
GALNT5	9	3	0	0	1	1	1
GALNT6	2	2	1	0	0.666667	1	1
GALNTL6	6	0	1	1	0.857143	0	0.25
GANAB	2	1	0	0	1	1	1
GAPVD1	5	1	1	0	0.833333	1	1
GAS2	3	1	0	0	1	1	1
GAS2L2	7	1	0	0	1	1	1
GAS2L3	6	1	1	0	0.857143	1	1
GAS8	1	1	0	0	1	1	1
GATA1	38	0	193	3	0.164502	0	1
GATA2	40	2	2	0	0.952381	1	1
GATA3	8	0	14	1	0.363636	0	1
GATAD2B	3	1	4	0	0.428571	1	1
GBA2	4	1	0	0	1	1	1
GBP2	1	1	0	0	1	1	1
GBP3	3	1	0	0	1	1	1
GBP6	3	1	0	0	1	1	1
GCC1	2	1	1	0	0.666667	1	1
GCFC1	1	1	0	0	1	1	1
GCK	4	4	0	0	1	1	1
GDA	1	0	1	1	0.5	0	1
GDF3	5	2	0	0	1	1	1
GDF9	7	2	0	0	1	1	1
GDNF	0	1	1	0	0	1	1
GEMIN5	6	0	0	1	1	0	0.142857
GEN1	3	1	2	1	0.6	0.5	1
GFRAL	3	1	0	0	1	1	1
GGA1	1	1	0	0	1	1	1
GGA3	3	2	0	0	1	1	1
GGT5	1	1	0	0	1	1	1
GGT6	1	1	0	0	1	1	1
GHR	4	1	0	0	1	1	1
GIGYF1	3	1	0	0	1	1	1
GIGYF2	5	2	3	0	0.625	1	1
GIMAP1	3	2	0	0	1	1	1
GIMAP4	1	1	0	0	1	1	1
GIMAP5	2	1	0	0	1	1	1
GIMAP6	2	1	0	0	1	1	1
GIMAP8	11	1	0	0	1	1	1
GJA10	1	2	1	0	0.5	1	1
GJA3	2	0	0	1	1	0	0.333333
GJA8	4	1	0	0	1	1	1
GJB1	0	0	1	1	0	0	1
GJD4	3	1	0	0	1	1	1
GLB1L2	7	1	0	0	1	1	1
GLI1	12	3	0	0	1	1	1
GLI2	4	2	3	0	0.571429	1	0.5
GLI3	3	5	0	0	1	1	1
GLIPR1	1	0	0	1	1	0	1
GLIS1	2	1	0	0	1	1	1
GLP1R	3	2	0	0	1	1	1
GLP2R	6	1	1	0	0.857143	1	1
GLRA1	4	1	0	0	1	1	1
GLRA2	1	1	1	0	0.5	1	1
GLRA3	3	0	1	1	0.75	0	0.4
GLT25D2	1	2	1	0	0.5	1	1
GLTSCR1	1	1	3	0	0.25	1	0.4
GLYATL1	3	1	0	0	1	1	1
GMPPA_ENST00000373924	1	1	0	0	1	1	1
GMPR2	1	1	0	0	1	1	1
GNA11	102	9	0	0	1	1	1
GNA13	10	4	1	1	0.909091	0.8	0.541667
GNAI2	7	1	0	0	1	1	1
GNAQ	221	16	0	0	1	1	1
GNAS	369	1	0	0	1	1	1
GNAS_NM_016592_1	3	1	1	0	0.75	1	1
GNB1L	2	1	0	0	1	1	1
GNB4	1	1	1	0	0.5	1	1
GNL2	5	1	0	0	1	1	1
GNL3L	1	1	0	0	1	1	1
GNPAT	1	0	0	1	1	0	1
GNPDA1	2	1	0	0	1	1	1
GNPTAB	4	1	0	0	1	1	1
GOLGA3	5	1	0	0	1	1	1
GOLGB1	9	2	1	0	0.9	1	1
GOLIM4	4	2	0	0	1	1	1
GP5	1	1	0	0	1	1	1
GPATCH1	5	1	0	0	1	1	1
GPATCH4	4	2	0	0	1	1	1
GPBP1L1	1	1	0	0	1	1	1
GPC2	2	2	0	0	1	1	1
GPC3	2	2	0	0	1	1	1
GPHN_ENST00000478722	2	1	0	0	1	1	1
GPNMB	6	1	0	0	1	1	1
GPR101	2	1	0	0	1	1	1
GPR111	4	1	0	0	1	1	1
GPR112	22	5	1	0	0.956522	1	1
GPR113	2	1	2	0	0.5	1	1
GPR115	6	1	2	0	0.75	1	1
GPR124	2	1	2	0	0.5	1	1
GPR133	10	1	1	0	0.909091	1	1
GPR142	3	1	0	1	1	0.5	0.4
GPR151	1	1	0	0	1	1	1
GPR158	11	1	2	0	0.846154	1	1
GPR162	1	2	0	0	1	1	1
GPR174	5	1	2	0	0.714286	1	1
GPR20	4	1	0	0	1	1	1
GPR45	3	1	0	0	1	1	1
GPR50	2	1	0	0	1	1	1
GPR56	1	1	0	0	1	1	1
GPR82	2	1	0	0	1	1	1
GPR82_ENST00000302548	2	1	0	0	1	1	1
GPR87	2	1	0	0	1	1	1
GPR98	26	1	0	0	1	1	1
GPRASP1	4	0	1	1	0.8	0	0.333333
GPRC6A	14	1	2	0	0.875	1	1
GPS2	1	1	3	0	0.25	1	0.4
GRB14	5	1	3	0	0.625	1	1
GRHL2	4	2	0	0	1	1	1
GRIA1	9	1	0	0	1	1	1
GRIA2	13	2	0	0	1	1	1
GRIA2_ENST00000264426	7	2	0	0	1	1	1
GRIA3	5	1	0	0	1	1	1
GRIA3_ENST00000264357	5	1	0	0	1	1	1
GRIA4	10	2	1	0	0.909091	1	1
GRIA4_ENST00000393127	6	1	0	0	1	1	1
GRID1	16	1	2	0	0.888889	1	1
GRID2	10	2	0	0	1	1	1
GRIK2	8	4	1	0	0.888889	1	1
GRIK2_ENST00000421544	9	2	1	0	0.9	1	1
GRIK3	4	2	0	0	1	1	1
GRIN2A	39	4	7	0	0.847826	1	1
GRIN2B	18	3	1	0	0.947368	1	1
GRIN2D	5	2	1	0	0.833333	1	1
GRIN3A	7	1	0	0	1	1	1
GRIP2	2	1	0	0	1	1	1
GRK1_ENST00000335678	1	1	0	0	1	1	1
GRK4_ENST00000398052	2	1	0	0	1	1	1
GRK5	1	2	0	0	1	1	1
GRK7	3	2	1	0	0.75	1	1
GRM1	21	1	1	0	0.954545	1	1
GRM3	15	1	1	0	0.9375	1	1
GRM6	2	1	0	0	1	1	1
GRM7	7	1	1	0	0.875	1	1
GSDMB	2	2	0	0	1	1	1
GSDMC	4	1	0	1	1	0.5	0.333333
GSTM4	1	1	0	0	1	1	1
GSTM5	4	1	0	0	1	1	1
GTF2A1	1	1	0	0	1	1	1
GTF2A2	1	1	0	0	1	1	1
GTF2I	1	1	0	0	1	1	1
GTF3C1	9	1	1	0	0.9	1	1
GTF3C3	5	0	0	1	1	0	0.166667
GTF3C4	2	1	1	0	0.666667	1	1
GUCA1B	1	1	0	0	1	1	1
GUCA2A	1	1	0	0	1	1	1
GUCY1A2	8	3	3	0	0.727273	1	1
GUCY2C	3	3	0	0	1	1	1
GUCY2D_ENST00000254854	4	2	0	0	1	1	1
GUCY2F	2	2	1	0	0.666667	1	1
GYPA	2	1	0	0	1	1	1
HACE1	4	1	0	0	1	1	1
HADHA	1	1	0	0	1	1	1
HAP1	2	1	0	0	1	1	1
HAPLN1	3	1	2	0	0.6	1	1
HAS1	2	1	0	0	1	1	1
HAT1	5	1	0	0	1	1	1
HAUS3	6	1	0	0	1	1	1
HBG2	1	1	0	0	1	1	1
HBXIP	0	1	1	0	0	1	1
HCAR1	2	0	0	2	1	0	0.333333
HCRTR2	4	2	1	0	0.8	1	1
HDAC2	4	0	1	1	0.8	0	0.333333
HDAC3	3	0	0	1	1	0	0.25
HDAC4	4	1	0	1	1	0.5	0.333333
HDAC7	4	2	0	0	1	1	1
HDAC9	9	1	1	0	0.9	1	1
HDLBP	6	1	1	0	0.857143	1	1
HEATR3	3	2	0	2	1	0.5	0.428571
HEATR5B	5	2	0	0	1	1	1
HEATR8	5	1	1	0	0.833333	1	1
HECTD2	1	0	1	1	0.5	0	1
HECW1	11	2	1	0	0.916667	1	1
HECW2	15	2	1	1	0.9375	0.666667	0.298246
HELQ	2	1	0	1	1	0.5	1
HELZ	12	0	0	1	1	0	0.0769231
HEPACAM	4	1	2	0	0.666667	1	1
HEPACAM2	1	1	0	0	1	1	1
HEPH	4	6	1	0	0.8	1	0.454545
HERC1	16	1	0	1	1	0.5	0.111111
HERC2	17	5	2	0	0.894737	1	1
HESX1	2	1	0	0	1	1	1
HGD	3	1	0	0	1	1	1
HGF	8	1	1	0	0.888889	1	1
HHIP	8	1	1	0	0.888889	1	1
HHIPL2	7	1	1	0	0.875	1	1
HIF1A	1	1	1	1	0.5	0.5	1
HIF3A	5	1	0	0	1	1	1
HIP1	6	1	2	0	0.75	1	1
HIPK3	7	1	0	0	1	1	1
HIPK4	2	1	0	0	1	1	1
HIST1H2BD	3	1	0	1	1	0.5	0.4
HIST1H3A	1	1	0	0	1	1	1
HIST1H4L	1	1	0	0	1	1	1
HIST2H2AB	1	1	0	0	1	1	1
HIVEP1	12	0	0	1	1	0	0.0769231
HIVEP3	15	2	0	0	1	1	1
HK2	4	1	0	0	1	1	1
HK3	4	1	0	0	1	1	1
HLA-C	4	2	0	0	1	1	1
HLA-DMB	1	1	0	0	1	1	1
HLCS	2	1	0	0	1	1	1
HM13	3	0	0	1	1	0	0.25
HMCN1	38	2	6	0	0.863636	1	1
HMGCLL1	4	1	0	0	1	1	1
HMGXB4	2	2	0	0	1	1	1
HMHA1	1	1	0	0	1	1	1
HNF1A	83	1	101	0	0.451087	1	0.454054
HNF1B	2	2	2	0	0.5	1	0.466667
HNF4A	1	2	0	0	1	1	1
HNF4G	7	2	1	0	0.875	1	1
HNRNPH1	1	1	0	0	1	1	1
HNRPH1	1	1	0	0	1	1	1
HNRPLL	1	1	0	0	1	1	1
HOOK2	1	0	0	2	1	0	0.333333
HOOK3	5	1	0	0	1	1	1
HOXA3	1	1	1	0	0.5	1	1
HOXC8	2	1	0	0	1	1	1
HOXC9	4	1	0	0	1	1	1
HOXD4	2	1	0	0	1	1	1
HOXD8	1	1	0	0	1	1	1
HPCAL1	2	0	0	1	1	0	0.333333
HPS5	2	1	0	0	1	1	1
HRAS	646	36	1	0	0.998454	1	1
HRAS_ENST00000397594	23	1	0	0	1	1	1
HRG	3	1	0	0	1	1	1
HRH3	2	1	0	0	1	1	1
HRNR	14	1	3	0	0.823529	1	1
HS1BP3	1	1	0	0	1	1	1
HS3ST5	3	1	0	0	1	1	1
HSD17B6	0	1	3	0	0	1	0.25
HSD17B8	1	1	0	0	1	1	1
HSF1	1	0	0	1	1	0	1
HSPA14	2	2	0	0	1	1	1
HSPA1L	2	2	0	0	1	1	1
HSPA2	4	1	0	0	1	1	1
HSPA4	1	2	0	0	1	1	1
HSPA4L	3	1	0	0	1	1	1
HSPG2	19	5	3	0	0.863636	1	1
HTN1	1	0	0	1	1	0	1
HTR1E	4	1	0	0	1	1	1
HTR3C	5	1	0	0	1	1	1
HTR5A	4	1	0	0	1	1	1
HUNK	1	1	0	0	1	1	1
HUS1	0	2	1	0	0	1	0.333333
HUWE1	19	3	1	0	0.95	1	1
HYDIN	6	1	0	0	1	1	1
HYDIN_ENST00000316490	18	1	0	0	1	1	1
IARS	2	1	0	0	1	1	1
ICAM5	4	1	1	0	0.8	1	1
ICK	3	1	1	0	0.75	1	1
IDH1	4012	9	2	2	0.999502	0.818182	4.06278e-05
IDH2	989	3	1	0	0.99899	1	1
IFIH1	5	1	0	0	1	1	1
IFLTD1	2	1	0	0	1	1	1
IFNA2	1	1	0	0	1	1	1
IFT140	5	2	0	0	1	1	1
IFT172	1	1	0	0	1	1	1
IFT57	2	1	0	0	1	1	1
IGF2BP1	3	1	0	0	1	1	1
IGLL1	3	1	0	0	1	1	1
IGSF21	4	1	1	0	0.8	1	1
IGSF5	3	1	0	0	1	1	1
IKBKAP	7	2	0	0	1	1	1
IKBKB	1	2	1	1	0.5	0.666667	1
IKBKB_ENST00000520810	2	1	0	0	1	1	1
IKBKE	2	2	0	0	1	1	1
IKZF1	1	1	209	0	0.0047619	1	0.00947867
IKZF3	4	4	1	0	0.8	1	1
IL12RB1_ENST00000430026	1	2	0	0	1	1	1
IL13	1	2	0	0	1	1	1
IL13RA2	3	2	0	0	1	1	1
IL16	6	2	0	0	1	1	1
IL18RAP	5	1	2	0	0.714286	1	1
IL19_ENST00000340758	1	1	0	0	1	1	1
IL1RAPL1	2	1	1	0	0.666667	1	1
IL1RAPL2	3	1	0	0	1	1	1
IL1RL1	4	1	0	0	1	1	1
IL20RA	4	1	0	0	1	1	1
IL21R_ENST00000395754	1	1	0	0	1	1	1
IL4R	3	1	1	0	0.75	1	1
IL7R	71	1	0	0	1	1	1
ILK_ENST00000299421	1	1	1	1	0.5	0.5	1
IMMT	1	1	0	0	1	1	1
IMP5	4	1	0	0	1	1	1
IMPA1	3	1	0	0	1	1	1
IMPA2	1	1	0	0	1	1	1
IMPDH1	4	1	0	0	1	1	1
IMPG1	8	1	0	0	1	1	1
INADL	10	2	2	0	0.833333	1	1
INCENP	2	1	0	0	1	1	1
INHBE	4	2	0	0	1	1	1
INO80	10	1	1	0	0.909091	1	1
INO80C	3	1	0	0	1	1	1
INOC1	10	1	1	0	0.909091	1	1
INPP4A	6	1	0	0	1	1	1
INPP5E	2	1	0	0	1	1	1
INPP5J	1	1	0	0	1	1	1
INPPL1	5	2	1	0	0.833333	1	1
INSRR	11	2	0	0	1	1	1
INSRR_ENST00000368195	6	1	0	0	1	1	1
INTS2	3	1	0	0	1	1	1
INTS6	2	1	1	0	0.666667	1	1
INTS9	1	1	0	0	1	1	1
IP6K3_ENST00000451316	2	1	0	0	1	1	1
IPO11	2	2	0	0	1	1	1
IPO13	6	1	0	0	1	1	1
IPO5	1	2	1	0	0.5	1	1
IPO7	2	1	1	0	0.666667	1	1
IPO8	2	1	0	0	1	1	1
IQGAP2	9	1	0	0	1	1	1
IQSEC3	3	1	0	0	1	1	1
IQUB	2	1	0	0	1	1	1
IRAK1	3	1	0	0	1	1	1
IRAK2	4	1	1	0	0.8	1	1
IRF2	5	1	1	0	0.833333	1	1
IRF6	6	1	1	0	0.857143	1	1
IRF8	6	2	0	0	1	1	1
IRS2	2	2	1	0	0.666667	1	1
IRS4	4	2	0	0	1	1	1
ITGA1	9	1	0	0	1	1	1
ITGA10	6	1	0	0	1	1	1
ITGA11	5	1	0	0	1	1	1
ITGA2	7	1	1	0	0.875	1	1
ITGA2B	4	2	0	0	1	1	1
ITGA3	3	1	0	0	1	1	1
ITGA4	3	1	0	1	1	0.5	0.4
ITGA6	1	1	1	1	0.5	0.5	1
ITGA7	3	2	0	0	1	1	1
ITGA8	6	3	2	0	0.75	1	1
ITGA9	7	1	1	2	0.875	0.333333	0.151515
ITGAD	6	2	0	0	1	1	1
ITGAE	4	1	0	0	1	1	1
ITGAL	9	1	0	0	1	1	1
ITGAV	5	1	3	0	0.625	1	1
ITGB2	4	1	0	2	1	0.333333	0.142857
ITGB4	2	1	0	0	1	1	1
ITGB5	1	0	1	1	0.5	0	1
ITGB7	6	1	0	0	1	1	1
ITGB8	2	1	1	0	0.666667	1	1
ITGBL1	3	1	1	0	0.75	1	1
ITIH1	4	1	0	0	1	1	1
ITIH4	9	1	0	0	1	1	1
ITIH5L	7	3	1	0	0.875	1	1
ITK	9	2	1	0	0.9	1	1
ITPR1	9	3	1	0	0.9	1	1
ITPR2	12	3	1	0	0.923077	1	1
ITSN2	2	0	2	1	0.5	0	1
IWS1	1	1	0	0	1	1	1
IZUMO1	2	1	0	0	1	1	1
JAG1	2	1	2	0	0.5	1	1
JAK1	52	8	3	8	0.945455	0.5	0.000138673
JAK2	32063	11	7	0	0.999782	1	1
JAK3	79	4	4	0	0.951807	1	1
JAKMIP1	12	2	0	0	1	1	1
JAKMIP1_ENST00000409021	7	1	0	0	1	1	1
JAKMIP2	8	2	0	0	1	1	1
JAKMIP3	2	1	0	0	1	1	1
JARID2	6	1	0	0	1	1	1
JMJD1C	13	1	2	0	0.866667	1	1
JMJD7-PLA2G4B	2	1	0	0	1	1	1
JPH3	5	1	0	0	1	1	1
JPH4	2	0	1	1	0.666667	0	1
JSRP1	1	1	0	0	1	1	1
JUP	2	1	0	0	1	1	1
KAL1	2	1	1	0	0.666667	1	1
KALRN	8	1	2	0	0.8	1	1
KALRN_ENST00000360013	11	2	2	0	0.846154	1	1
KANK4	8	2	3	0	0.727273	1	1
KAT2B	5	1	0	0	1	1	1
KATNB1	1	1	0	0	1	1	1
KBTBD8	2	1	0	0	1	1	1
KCNA10	2	1	0	0	1	1	1
KCNA5	4	2	0	0	1	1	1
KCNA6	12	1	2	0	0.857143	1	1
KCNB2	13	2	2	0	0.866667	1	1
KCNC2	6	2	0	1	1	0.666667	0.333333
KCNC4	5	1	0	0	1	1	1
KCNH2	3	1	1	0	0.75	1	1
KCNH5	11	4	2	0	0.846154	1	1
KCNH6	7	1	0	0	1	1	1
KCNH7	7	1	0	0	1	1	1
KCNH8	6	1	0	0	1	1	1
KCNIP1	2	1	1	0	0.666667	1	1
KCNIP3	3	2	0	0	1	1	1
KCNJ1	0	1	1	0	0	1	1
KCNJ12	9	2	0	0	1	1	1
KCNJ15	5	2	0	0	1	1	1
KCNJ2	2	1	0	0	1	1	1
KCNJ3	5	1	0	0	1	1	1
KCNJ8	3	2	2	0	0.6	1	1
KCNK16	1	1	0	0	1	1	1
KCNK17	1	1	0	0	1	1	1
KCNK5	3	1	0	0	1	1	1
KCNMA1	6	1	1	0	0.857143	1	1
KCNN3	5	1	0	0	1	1	1
KCNQ3	8	0	1	2	0.888889	0	0.0545455
KCNQ5	8	1	1	0	0.888889	1	1
KCNS3	1	1	0	0	1	1	1
KCNT1	6	2	2	0	0.75	1	1
KCNT2	14	2	2	0	0.875	1	1
KCNV1	5	1	1	0	0.833333	1	1
KCNV2	6	1	0	0	1	1	1
KDM1B	3	1	0	0	1	1	1
KDM2A	1	1	0	0	1	1	1
KDM3A	6	1	1	0	0.857143	1	1
KDM3B	5	2	1	0	0.833333	1	1
KDM4B	8	1	0	0	1	1	1
KDM5A	9	0	0	1	1	0	0.1
KDM5B	1	2	1	0	0.5	1	1
KDM5C	4	0	9	3	0.307692	0	0.528571
KDM6A	16	0	27	32	0.372093	0	3.39307e-05
KDM6B	5	2	1	0	0.833333	1	1
KDR	21	6	1	0	0.954545	1	1
KEAP1	1	1	1	0	0.5	1	1
KHDRBS2	12	4	1	0	0.923077	1	1
KHK	2	1	0	0	1	1	1
KHK_ENST00000260598	2	1	0	0	1	1	1
KHSRP	2	1	1	0	0.666667	1	1
KIAA0284	0	1	1	0	0	1	1
KIAA0319L	3	1	0	0	1	1	1
KIAA0355	5	0	0	1	1	0	0.166667
KIAA0513	3	1	0	0	1	1	1
KIAA0556	9	2	2	0	0.818182	1	1
KIAA0556_ENST00000261588	8	1	2	0	0.8	1	1
KIAA0564	8	1	0	0	1	1	1
KIAA0664	1	1	0	0	1	1	1
KIAA0895_ENST00000338533	3	1	0	0	1	1	1
KIAA0922	7	1	0	0	1	1	1
KIAA1024	2	2	0	0	1	1	1
KIAA1109	16	1	0	0	1	1	1
KIAA1210	6	0	0	1	1	0	0.142857
KIAA1244	2	1	0	0	1	1	1
KIAA1267	4	1	6	0	0.4	1	0.454545
KIAA1274	2	1	0	0	1	1	1
KIAA1324	5	1	1	0	0.833333	1	1
KIAA1377	12	1	0	1	1	0.5	0.142857
KIAA1409	21	2	0	0	1	1	1
KIAA1429	6	1	1	0	0.857143	1	1
KIAA1467	4	0	2	1	0.666667	0	0.428571
KIAA1529	3	2	1	0	0.75	1	1
KIAA1671	2	1	0	0	1	1	1
KIAA1683	6	0	0	1	1	0	0.142857
KIAA1751	1	1	0	0	1	1	1
KIAA1755	5	1	0	0	1	1	1
KIAA1797	6	2	0	0	1	1	1
KIAA1913	5	1	1	0	0.833333	1	1
KIAA2022	14	1	2	0	0.875	1	1
KIF14	8	1	1	1	0.888889	0.5	0.345455
KIF16B	13	3	3	0	0.8125	1	1
KIF18A	0	1	1	0	0	1	1
KIF1A	8	1	0	0	1	1	1
KIF1B	4	2	1	0	0.8	1	1
KIF1B_ENST00000377093	3	1	1	0	0.75	1	1
KIF21A	7	3	1	0	0.875	1	1
KIF21B	7	1	1	0	0.875	1	1
KIF23	1	1	0	0	1	1	1
KIF2B	9	1	1	0	0.9	1	1
KIF3A	4	3	1	0	0.8	1	1
KIF3A_ENST00000378735	4	2	0	0	1	1	1
KIF6	6	2	0	0	1	1	1
KIF6_ENST00000287152	5	1	0	0	1	1	1
KIFAP3	5	0	0	1	1	0	0.166667
KIFC3	3	2	0	0	1	1	1
KIN	1	1	0	0	1	1	1
KIR2DL3	1	1	0	0	1	1	1
KIR2DS4	3	2	0	0	1	1	1
KIR3DL2	6	1	0	0	1	1	1
KIT	5339	29	21	0	0.996082	1	1
KL	4	1	1	0	0.8	1	1
KLB	4	1	0	0	1	1	1
KLF15	1	2	0	0	1	1	1
KLF2	1	1	0	0	1	1	1
KLF3	2	1	0	0	1	1	1
KLF5	2	1	1	0	0.666667	1	1
KLHL29	1	1	0	0	1	1	1
KLHL4	4	1	0	0	1	1	1
KLHL6	10	1	1	0	0.909091	1	1
KLK10	1	2	0	0	1	1	1
KLK11	1	1	0	0	1	1	1
KLK13	1	1	2	0	0.333333	1	1
KLK15	2	2	0	0	1	1	1
KLK6	1	1	0	0	1	1	1
KLKB1	4	1	1	0	0.8	1	1
KLKB1_ENST00000264690	3	1	1	0	0.75	1	1
KNTC1	7	1	2	1	0.777778	0.5	0.490909
KPNA5	4	1	0	0	1	1	1
KPNA6_ENST00000373625	0	1	2	0	0	1	0.333333
KPNA7	1	1	0	0	1	1	1
KPRP	3	1	1	0	0.75	1	1
KRAS	21803	394	3	0	0.999862	1	1
KREMEN1	1	1	0	0	1	1	1
KRIT1	2	1	0	0	1	1	1
KRR1	0	1	1	0	0	1	1
KRT1	6	1	0	0	1	1	1
KRT13	6	1	0	0	1	1	1
KRT20	2	1	0	0	1	1	1
KRT38	3	1	1	0	0.75	1	1
KRT5	3	1	0	0	1	1	1
KRT6C	1	1	0	0	1	1	1
KRT73	3	1	1	0	0.75	1	1
KRT76	6	1	0	0	1	1	1
KRT83	4	2	1	0	0.8	1	1
KRT84	2	1	0	1	1	0.5	1
KRT85	2	1	0	0	1	1	1
KRT9	5	1	0	0	1	1	1
KRTAP10-8	3	1	0	0	1	1	1
KRTAP20-1	1	1	0	0	1	1	1
KRTAP21-2	1	0	0	2	1	0	0.333333
KRTAP5-5	1	1	0	0	1	1	1
KSR2	10	2	1	0	0.909091	1	1
KTN1	4	1	0	0	1	1	1
L1TD1	3	1	0	0	1	1	1
L3MBTL1	1	0	0	1	1	0	1
L3MBTL3	3	2	0	0	1	1	1
L3MBTL4	6	1	0	0	1	1	1
LAMA1	30	2	0	1	1	0.666667	0.0909091
LAMA2	18	1	3	0	0.857143	1	1
LAMA3	11	1	1	0	0.916667	1	1
LAMA4	16	2	0	0	1	1	1
LAMB1	14	1	0	0	1	1	1
LAMB2	6	1	1	0	0.857143	1	1
LAMB4	9	2	2	0	0.818182	1	1
LAMC2	5	0	1	1	0.833333	0	0.285714
LARGE	3	1	0	0	1	1	1
LARP1	3	1	0	0	1	1	1
LARP1B	4	1	1	0	0.8	1	1
LARP4B	4	1	2	1	0.666667	0.5	1
LATS1_ENST00000543571	1	1	1	0	0.5	1	1
LATS2	6	1	0	0	1	1	1
LCE1B	1	1	1	0	0.5	1	1
LCE1C	2	1	0	0	1	1	1
LCT	9	1	1	0	0.9	1	1
LCTL	3	1	1	0	0.75	1	1
LDB1	4	1	1	0	0.8	1	1
LEKR1	1	1	0	0	1	1	1
LEKR1_ENST00000356539	1	1	0	0	1	1	1
LEPRE1	2	1	0	0	1	1	1
LEPREL1	7	1	0	1	1	0.5	0.222222
LGALS2	1	1	0	0	1	1	1
LGI2	2	1	0	0	1	1	1
LGI4	3	1	0	0	1	1	1
LGR5	8	1	1	0	0.888889	1	1
LGR6	5	3	0	0	1	1	1
LGSN	5	1	1	0	0.833333	1	1
LHCGR	9	2	0	0	1	1	1
LHFP	1	1	1	0	0.5	1	1
LHX3	1	1	0	0	1	1	1
LIFR	4	2	1	0	0.8	1	1
LIFR_ENST00000263409	2	1	1	0	0.666667	1	1
LIG1	2	1	0	0	1	1	1
LIG4	3	1	0	0	1	1	1
LILRA1	8	1	0	0	1	1	1
LILRA3	3	3	0	0	1	1	1
LILRB1	8	1	0	0	1	1	1
LIMK1	4	1	0	0	1	1	1
LINGO1	2	1	1	0	0.666667	1	1
LINGO2	9	1	0	0	1	1	1
LINGO2_ENST00000379992	8	1	0	0	1	1	1
LIPE	1	2	1	0	0.5	1	1
LIPH	2	1	0	0	1	1	1
LLGL2	5	1	1	0	0.833333	1	1
LMF2	2	1	0	0	1	1	1
LMNB2	1	1	0	0	1	1	1
LMOD1	1	2	0	0	1	1	1
LMTK2	9	3	1	0	0.9	1	1
LNPEP	2	1	0	0	1	1	1
LNX2	2	2	0	0	1	1	1
LOC148213	8	0	0	1	1	0	0.111111
LOC152485	6	1	0	0	1	1	1
LOC168850	6	1	2	0	0.75	1	1
LOC223075	4	1	0	0	1	1	1
LOC389901	1	1	0	0	1	1	1
LOC51059	22	1	0	0	1	1	1
LOC651503	2	1	0	0	1	1	1
LOC652153	41	1	1	0	0.97619	1	1
LOC652737	7	1	0	0	1	1	1
LOC728194	2	1	0	0	1	1	1
LOC91807	9	2	0	0	1	1	1
LONRF3	2	1	0	0	1	1	1
LOXHD1	7	1	0	0	1	1	1
LOXL2	3	2	0	0	1	1	1
LPAR5	1	1	0	0	1	1	1
LPCAT1	1	1	0	0	1	1	1
LPHN2	16	4	3	0	0.842105	1	1
LPHN3	7	0	0	1	1	0	0.125
LRBA	11	1	1	0	0.916667	1	1
LRFN5	16	1	1	0	0.941176	1	1
LRGUK	3	3	0	0	1	1	1
LRIG3	6	1	1	0	0.857143	1	1
LRIT1	1	1	0	0	1	1	1
LRP1	15	2	2	1	0.882353	0.666667	0.403509
LRP10	6	3	0	1	1	0.75	0.4
LRP1B	84	7	7	2	0.923077	0.777778	0.185877
LRP2	38	4	5	0	0.883721	1	1
LRP6	10	3	1	0	0.909091	1	1
LRR1	1	1	0	0	1	1	1
LRRC15	4	2	0	0	1	1	1
LRRC16A	3	1	0	0	1	1	1
LRRC16B	7	2	1	0	0.875	1	1
LRRC36	3	1	0	0	1	1	1
LRRC3B	3	1	0	0	1	1	1
LRRC4	2	3	0	0	1	1	1
LRRC41	6	0	0	1	1	0	0.142857
LRRC4C	11	1	2	0	0.846154	1	1
LRRC55	1	1	0	0	1	1	1
LRRC7	11	1	2	0	0.846154	1	1
LRRC8A	3	1	0	0	1	1	1
LRRC8C	4	1	1	0	0.8	1	1
LRRC8E	5	1	1	0	0.833333	1	1
LRRFIP1	1	1	1	0	0.5	1	1
LRRIQ1	8	1	1	0	0.888889	1	1
LRRIQ1_ENST00000393217	6	1	1	0	0.857143	1	1
LRRK1_ENST00000388948	6	2	0	0	1	1	1
LRRK2	25	6	1	1	0.961538	0.857143	0.38447
LRRK2_ENST00000298910	23	7	1	0	0.958333	1	1
LRRTM4	3	2	0	0	1	1	1
LRTM1	1	1	0	0	1	1	1
LTBP1	10	0	0	1	1	0	0.0909091
LY6G6F	1	1	0	0	1	1	1
LY75	13	3	0	0	1	1	1
LYNX1_ENST00000317543	0	1	1	0	0	1	1
LYST	14	1	4	2	0.777778	0.333333	0.184211
LZTS2	6	1	0	0	1	1	1
MACF1	20	4	2	0	0.909091	1	1
MACF1_ENST00000361689	16	3	1	0	0.941176	1	1
MADD	10	1	0	0	1	1	1
MAEL	1	1	0	0	1	1	1
MAGEA1	1	2	0	0	1	1	1
MAGEA4	2	1	1	0	0.666667	1	1
MAGEB10	5	1	2	0	0.714286	1	1
MAGEB16	5	2	0	0	1	1	1
MAGEC1	18	1	1	0	0.947368	1	1
MAGEC2	4	4	2	0	0.666667	1	0.466667
MAGEC3	4	3	0	1	1	0.75	1
MAGEC3_ENST00000544766	2	1	0	1	1	0.5	1
MAGED2	1	1	1	0	0.5	1	1
MAGEE1	3	4	0	0	1	1	1
MAGEE1_ENST00000361470	2	1	0	0	1	1	1
MAGI3	7	1	0	0	1	1	1
MAGOHB	1	1	0	0	1	1	1
MAK	1	1	0	0	1	1	1
MAMDC4	4	2	2	0	0.666667	1	1
MAMDC4_ENST00000445819	2	1	0	0	1	1	1
MAN2A2	12	1	0	0	1	1	1
MANEA	1	2	0	0	1	1	1
MAOA	2	1	0	0	1	1	1
MAP1A	14	1	0	1	1	0.5	0.125
MAP1B	10	1	0	0	1	1	1
MAP1LC3C	1	1	0	0	1	1	1
MAP2	12	2	5	0	0.705882	1	1
MAP2K1	1	1	0	0	1	1	1
MAP2K1_ENST00000307102	3	1	0	0	1	1	1
MAP2K2_ENST00000262948	1	1	0	0	1	1	1
MAP2K4	5	7	4	23	0.555556	0.233333	0.101837
MAP2K5	1	0	0	1	1	0	1
MAP2K5_ENST00000178640	2	1	0	1	1	0.5	1
MAP2K6	2	2	1	0	0.666667	1	1
MAP3K10	5	1	0	0	1	1	1
[truncated: 2,079 more rows]
