# Supplementary material for: Different mutational characteristics of TSG in cell lines and surgical specimens
Source: Tumour Biol. 2014 Aug 14;35(11):11311–8. doi: 10.1007/s13277-014-2444-5 (PMC4244698; doi:10.1007/s13277-014-2444-5)
Supplement: Supplementary file 3 — (XLS 245 KB) [file 13277_2014_2444_MOESM3_ESM.xls]

## Sheet: Sheet1
Supplementary Table 3
A complete comparison of homo/heterozygous mutation occurrence (HO/HE) and occurrence of mutations resulting in modified protein or lack of protein (MS/NS) in human cancer cell lines and surgical samples. TS – tumor sample; CL – cell line; MS – mutation resulting in modified protein; NS – mutation resulting in lack of protein; HO – homozygous mutation; HE – heterozygous mutation
Gene name	MS-HE TS	MS-HE CL	MS-HO TS	MS-HO CL	p-value
AADACL2	1	0	0	1	1
AARS2	2	1	0	0	1
ABCA1	8	2	0	0	1
ABCA12	4	2	0	0	1
ABCA13	7	1	0	0	1
ABCA3	4	1	0	0	1
ABCA4	2	1	1	0	1
ABCA7	2	2	0	0	1
ABCB1	4	2	0	0	1
ABCB10	1	1	0	0	1
ABCB6	2	1	0	0	1
ABCB8	2	1	0	0	1
ABCC12	1	0	0	1	1
ABCC4	2	1	1	0	1
ABCC4_ENST00000376887	0	1	1	0	1
ABCC6	1	1	0	1	1
ABCC9	1	1	1	0	1
ABCD2	2	1	0	0	1
ABCF3	1	1	0	0	1
ABL1	14	4	20	0	0.041455
ABL2	2	1	0	0	1
ABLIM2	1	1	0	0	1
ABP1	2	0	0	1	0.333333
ACACB	2	1	0	0	1
ACADM	1	1	0	0	1
ACAP1	2	1	0	0	1
ACAP2	1	1	0	0	1
ACCN5	0	1	1	1	1
ACCS	1	2	0	0	1
ACOX3	2	1	0	0	1
ACSBG2	0	1	1	0	1
ACSL3	1	2	0	0	1
ACSL3_ENST00000357430	1	2	0	0	1
ACSM2A	1	3	0	1	1
ACSS3	1	2	1	0	1
ACTL9	2	1	0	1	1
ACTRT1	1	0	0	1	1
ACVR1C	1	2	1	0	1
ACY1	1	1	0	0	1
ADAM10	3	1	0	0	1
ADAM11	0	1	2	0	0.333333
ADAM12	3	2	0	0	1
ADAM15	3	1	0	0	1
ADAM18	1	1	0	0	1
ADAM19	2	2	0	0	1
ADAM21	1	1	0	0	1
ADAM22	2	2	1	0	1
ADAM23_ENST00000374416	1	1	0	0	1
ADAM28	1	0	1	1	1
ADAM29	6	1	2	1	1
ADAM30	1	1	0	0	1
ADAM7	2	0	0	1	0.333333
ADAMTS1	2	0	0	1	0.333333
ADAMTS10	4	1	0	0	1
ADAMTS12	1	1	0	0	1
ADAMTS13	1	0	0	1	1
ADAMTS14	1	0	0	1	1
ADAMTS15	2	2	0	0	1
ADAMTS16	1	2	0	0	1
ADAMTS19	1	2	1	0	1
ADAMTS20	6	4	0	0	1
ADAMTS20_ENST00000389420	2	1	0	0	1
ADAMTS5	1	1	0	0	1
ADAMTS6	2	1	0	0	1
ADAMTS6_ENST00000381055	3	1	0	0	1
ADAMTSL3	8	3	2	2	0.56044
ADARB2	3	1	1	0	1
ADAT3	1	1	0	0	1
ADCK2	1	2	0	0	1
ADH1B	1	2	0	0	1
ADNP2	1	2	0	1	1
ADORA1	2	1	0	0	1
AFAP1	1	1	0	0	1
AFAP1L1	1	1	0	0	1
AFAP1L2	1	1	1	0	1
AFF4	1	1	0	0	1
AFM	1	1	0	0	1
AGAP2	4	1	0	0	1
AGBL2	1	1	0	0	1
AGBL5	1	1	0	1	1
AGC1	2	1	0	0	1
AGRN	1	0	0	1	1
AGTPBP1	1	1	1	0	1
AHCTF1	2	0	0	1	0.333333
AHI1	1	1	0	0	1
AHNAK	6	3	0	0	1
AIF1_ENST00000376051	1	1	0	0	1
AIM2	1	1	0	0	1
AKAP1	1	1	0	0	1
AKAP10	2	0	0	1	0.333333
AKAP11	1	1	2	0	1
AKAP12	1	3	1	0	0.4
AKAP13	2	3	0	0	1
AKAP3	3	0	0	1	0.25
AKAP6	5	1	1	2	0.22619
AKAP9	4	2	0	1	0.428571
AKNAD1	0	0	1	1	1
AKR1C4	1	1	0	0	1
AKT1	17	1	3	1	0.337662
ALDH2	2	1	0	0	1
ALDH3B2	1	1	1	0	1
ALDH8A1	3	1	0	0	1
ALDOA	1	1	0	0	1
ALK	41	5	6	1	1
ALOX5	1	1	0	1	1
ALPK2	2	1	0	1	1
ALPK2_ENST00000361673	2	0	1	1	1
ALPK3	4	4	0	1	1
ALS2	1	1	0	1	1
ALS2CL	3	2	1	0	1
AMBRA1	1	1	0	0	1
AMIGO1	1	1	0	0	1
AMOTL2	1	1	0	0	1
AMPD2_ENST00000393689	0	1	1	0	1
AMPH	2	0	0	1	0.333333
ANAPC4	1	2	0	0	1
ANGPT1	1	2	1	0	1
ANK1	4	4	0	0	1
ANK2	10	2	1	0	1
ANK3	4	3	4	0	0.236364
ANKH	0	1	1	0	1
ANKK1	1	1	1	0	1
ANKMY1	1	1	0	0	1
ANKRD11	2	3	1	0	1
ANKRD13B	1	1	0	0	1
ANKRD17	2	1	0	0	1
ANKRD18A	1	1	0	0	1
ANKRD30A	1	1	1	0	1
ANKRD50	3	1	0	0	1
ANKRD55	1	1	0	0	1
ANKRD6	2	1	1	0	1
ANO3	1	1	0	0	1
ANO4	4	1	0	0	1
ANO5	4	1	0	0	1
ANO9	1	2	0	0	1
AOC3	3	3	1	0	1
APAF1	1	1	0	0	1
APBB1	1	1	0	1	1
APBB1IP	1	3	0	1	1
APC	17	3	19	2	0.662796
APC2	1	3	0	0	1
APLF	0	1	1	0	1
APLP2	2	1	0	0	1
APOB	11	2	0	1	0.214286
APPL1	0	1	1	0	1
AQP8	1	1	0	0	1
ARAP2	2	2	0	1	1
ARAP3	1	2	0	1	1
ARFGEF1	1	3	0	0	1
ARFGEF2	3	2	0	0	1
ARFRP1	1	1	0	0	1
ARHGAP10	3	2	1	0	1
ARHGAP18	2	1	0	0	1
ARHGAP9	1	1	0	0	1
ARHGEF1	1	1	0	0	1
ARHGEF10_ENST00000398564	3	1	0	0	1
ARHGEF11	4	2	0	0	1
ARHGEF15	1	1	0	0	1
ARHGEF4	1	2	0	1	1
ARID1A	5	1	4	0	1
ARID1B	2	1	0	0	1
ARID2	1	1	0	0	1
ARNT2	3	1	0	0	1
ARPP21	1	1	0	0	1
ASAP2	1	1	0	0	1
ASB11	0	2	2	0	0.333333
ASB15	0	1	1	0	1
ASB4	2	1	0	0	1
ASH1L	7	1	0	0	1
ASL	1	1	0	0	1
ASTN1	6	1	0	1	0.25
ASTN2	2	1	1	0	1
ATHL1	3	1	0	0	1
ATM	29	1	35	2	1
ATN1	1	1	0	0	1
ATP10A	2	1	0	0	1
ATP10B	3	1	0	0	1
ATP11A	2	1	0	0	1
ATP11C	1	1	0	1	1
ATP12A	3	1	0	0	1
ATP13A4	2	2	0	0	1
ATP1A2	4	1	0	0	1
ATP2A3	1	1	0	0	1
ATP2B1	1	1	0	0	1
ATP5SL	2	0	0	1	0.333333
ATP8A1	3	1	0	0	1
ATR	4	2	1	0	1
ATRN	1	0	0	1	1
ATRX	0	1	2	2	1
ATXN1	2	1	0	0	1
AURKA	2	1	0	0	1
AURKC	1	1	1	0	1
AXDND1	3	1	0	0	1
AXIN1	13	1	21	3	1
AXIN2	2	1	0	0	1
AXL	2	2	0	0	1
AZU1	1	1	0	0	1
B3GALT4	1	1	0	0	1
B3GNTL1	1	1	0	0	1
BAAT	1	1	0	0	1
BACH2	2	1	0	0	1
BAG5	1	1	0	0	1
BAI3	5	5	0	6	0.0934066
BAIAP2L2	1	1	0	0	1
BAP1	1	0	13	3	1
BAX	1	1	0	0	1
BBS9	1	2	0	0	1
BBS9_ENST00000242067	1	1	0	0	1
BCAR1	3	1	0	0	1
BCAS1	2	1	1	0	1
BCHE	2	1	0	0	1
BCL11A	7	2	1	0	1
BCL11B	2	2	0	0	1
BCL2L13	1	1	1	0	1
BCL6	2	1	1	0	1
BCL9_ENST00000234739	1	1	0	0	1
BCMO1	1	0	0	1	1
BCORL1	0	1	1	0	1
BCR	2	0	1	1	1
BGN	1	1	0	0	1
BICD2	1	1	0	0	1
BIN1	2	1	0	0	1
BIRC6	3	5	1	0	0.444444
BMP6	1	1	0	0	1
BMPR1B	3	1	0	0	1
BNC1	1	1	0	0	1
BOC	4	2	0	0	1
BOD1L	4	1	0	0	1
BPIL1	2	1	0	0	1
BPIL2	1	1	0	0	1
BPIL3	1	1	0	0	1
BRAF	1911	167	33	49	2.90482e-30
BRCA1	4	1	1	4	0.107143
BRCA2	6	0	3	6	0.0277722
BRCA2_ENST00000544455	1	0	0	1	1
BRSK1	2	1	0	0	1
BSN	3	3	1	0	1
BTBD11	4	1	0	0	1
BUB1B	0	2	1	0	0.333333
BUD13	1	2	0	0	1
BZRAP1	1	1	0	0	1
C10orf137	3	1	0	0	1
C11orf30	1	1	0	1	1
C12orf12	1	1	1	0	1
C12orf35	1	1	0	0	1
C13orf26	1	1	0	0	1
C14orf102	1	1	0	0	1
C14orf21	3	2	0	0	1
C14orf39	3	1	0	0	1
C17orf47	1	1	0	0	1
C17orf57	1	1	1	0	1
C17orf66	1	0	1	1	1
C18orf1	3	1	0	0	1
C1orf101	1	1	0	0	1
C1orf168	2	1	0	0	1
C1orf173	3	2	0	0	1
C1orf64	1	0	0	1	1
C1orf65	2	2	0	0	1
C20orf3	1	1	0	0	1
C2CD3	1	2	0	0	1
C2orf44	1	1	0	0	1
C3	4	1	0	0	1
C4orf21	2	1	0	0	1
C4orf21_ENST00000505019	1	1	0	0	1
C5	1	1	1	0	1
C5orf34	1	1	0	0	1
C6	4	1	0	0	1
C6orf103	1	1	0	0	1
C6orf168	1	1	0	0	1
C6orf174	1	1	0	0	1
C6orf204	0	1	1	0	1
C6orf222	1	1	0	0	1
C7orf16	2	1	0	0	1
C7orf30	1	1	0	0	1
C7orf31	2	1	0	0	1
C7orf58	2	1	0	0	1
C8B	1	0	0	1	1
C8orf47	1	2	0	0	1
CA10	2	1	0	0	1
CABS1	2	1	0	0	1
CACNA1A_ENST00000357018	1	1	0	0	1
CACNA1B	3	1	0	1	0.4
CACNA1F	2	2	1	1	1
CACNA1I	0	1	1	0	1
CACNA2D1	2	0	0	1	0.333333
CACNA2D3	4	1	0	0	1
CACNB2	1	1	1	0	1
CAD	2	3	0	0	1
CADM3	3	1	0	0	1
CADM4	1	1	0	0	1
CADPS	1	2	0	0	1
CAMSAP1	2	1	0	0	1
CAPN11	1	1	0	0	1
CAPN12	1	1	0	0	1
CAPN9	1	1	0	0	1
CARD11	8	0	0	1	0.111111
CARD6	2	1	1	2	1
CASP14	1	1	0	0	1
CASP4	1	1	0	0	1
CASP8_ENST00000358485	1	1	0	0	1
CASP9	2	1	0	0	1
CAST	2	1	0	0	1
CATSPERB	3	1	1	0	1
CBFA2T2	1	1	0	0	1
CBL	37	0	66	2	0.539194
CBLB	3	1	0	0	1
CBLL1	2	1	0	0	1
CCBE1	1	1	1	0	1
CCDC108	3	1	0	0	1
CCDC114	1	1	0	0	1
CCDC135	1	0	0	1	1
CCDC141	2	1	0	0	1
CCDC146	1	1	0	0	1
CCDC147	1	2	0	0	1
CCDC37	1	1	0	0	1
CCDC63	8	1	1	0	1
CCDC66	1	0	0	1	1
CCDC68	2	1	0	0	1
CCDC76	1	1	0	0	1
CCKBR	1	1	0	0	1
CCNB3	1	2	0	1	1
CCNL1	1	1	0	0	1
CCR1	1	1	0	1	1
CD19	1	1	0	0	1
CD1A	3	1	0	0	1
CD2	1	1	0	0	1
CD207	1	1	0	0	1
CD300A	1	2	0	1	1
CD300E	3	1	0	0	1
CD46	1	2	0	0	1
CD93	1	1	0	0	1
CDC42BPA	6	3	0	0	1
CDC42BPA_ENST00000366769	2	2	0	0	1
CDC45	2	1	1	0	1
CDCP1	3	1	0	0	1
CDH1	7	3	19	18	0.475386
CDH10	5	2	1	2	0.5
CDH11	5	1	1	0	1
CDH17	2	1	0	0	1
CDH19	1	1	0	0	1
CDH2	2	1	0	0	1
CDH20	2	1	0	0	1
CDH23	5	1	2	0	1
CDH5	2	1	0	0	1
CDH8	4	1	0	0	1
CDHR2	1	1	0	0	1
CDK15	1	1	0	0	1
CDK19	0	1	1	0	1
CDK7_ENST00000256443	1	1	0	0	1
CDKL2	1	2	0	0	1
CDKL5	1	2	0	1	1
CDKN2A	66	3	1119	461	4.0188e-07
CDKN2C	0	0	1	1	1
CDO1	2	1	0	0	1
CEACAM20	1	1	0	0	1
CEACAM3	1	1	0	0	1
CEBPA	146	1	33	0	1
CECR2	3	1	0	0	1
CELA1	1	1	0	0	1
CELSR1	1	2	1	1	1
CELSR3	3	1	0	0	1
CENPE	1	3	1	0	0.4
CEP152	1	0	0	1	1
CEP192	1	1	0	0	1
CERK	1	1	0	0	1
CETP	1	2	0	0	1
CFHR4	1	1	0	0	1
CFHR5	1	1	1	0	1
CFP	1	0	0	1	1
CFTR	5	0	0	1	0.166667
CGN	1	1	2	0	1
CGNL1	5	1	1	0	1
CHD2	1	1	0	0	1
CHD3	2	1	1	0	1
CHD5	4	2	0	0	1
CHD5_ENST00000262450	3	1	0	0	1
CHD6	4	2	0	0	1
CHD7	2	4	0	0	1
CHD8	2	3	1	0	1
CHD9	1	2	0	1	1
CHGA	0	0	2	1	1
CHRM2	3	1	0	0	1
CHRM3	1	1	0	0	1
CHRND	2	1	0	0	1
CHST1	0	1	2	0	0.333333
CHST8	2	2	1	0	1
CIC	3	1	0	0	1
CIDEC	1	1	0	0	1
CILP	1	2	0	0	1
CLASRP	2	1	0	0	1
CLCA1	1	0	0	1	1
CLCA2	2	2	1	0	1
CLCN1	2	2	0	0	1
CLCN5	1	0	0	1	1
CLEC14A	1	1	0	0	1
CLIC2	1	0	0	1	1
CLIP1	1	1	0	0	1
CLPTM1L	1	1	0	0	1
CLSPN	1	2	0	0	1
CLSTN2	4	1	1	1	1
CLUAP1	1	1	0	0	1
CMAS	2	1	0	0	1
CMYA5	2	1	1	1	1
CNGB1	1	1	0	0	1
CNKSR3	1	1	0	0	1
CNRIP1	1	1	0	0	1
CNTN1	2	1	0	1	1
CNTN3	3	1	1	0	1
CNTN4	2	2	1	0	1
CNTN6	8	1	0	1	0.2
CNTNAP2	3	1	0	0	1
CNTNAP4	2	1	1	0	1
COBLL1	2	1	0	0	1
COG2	1	1	0	0	1
COG3	0	0	1	1	1
COL11A1	5	1	0	1	0.285714
COL14A1	3	1	1	1	1
COL17A1	1	2	0	1	1
COL19A1	3	2	0	0	1
COL1A1	4	2	2	0	1
COL1A2	3	1	1	0	1
COL22A1	3	1	0	0	1
COL3A1	7	1	0	0	1
COL4A1	1	2	0	0	1
COL4A4	4	2	0	0	1
COL4A5	2	1	0	0	1
COL5A3	1	2	0	0	1
COL6A3	6	3	2	1	1
COL7A1	5	3	0	0	1
COL9A1	1	2	0	0	1
COLEC11	1	1	0	0	1
COPS3	1	0	0	1	1
COPS7B	1	1	0	0	1
COQ9	1	1	0	0	1
CORO7	1	1	0	0	1
CPAMD8	6	2	2	0	1
CPNE6	1	1	1	0	1
CPZ	1	1	0	0	1
CR2	3	3	0	0	1
CRB1	3	1	0	0	1
CREBBP	30	4	12	0	0.55996
CRHR2	2	1	0	0	1
CRISP2	0	1	1	0	1
CRISP3	1	1	0	0	1
CRNKL1	1	1	0	0	1
CROCC	1	1	0	1	1
CRSP3	1	1	0	0	1
CRX	2	1	0	0	1
CSF2RB	2	1	0	0	1
CSMD1	3	1	2	1	1
CSMD2	6	1	1	1	0.416667
CSMD3	7	6	2	4	0.628483
CSNK1A1L	1	1	0	0	1
CSPG4	1	1	0	0	1
CSPP1	2	1	0	0	1
CSRNP1	0	1	1	1	1
CSRNP3	1	1	0	0	1
CSTL1	0	1	1	0	1
CTC1	1	1	0	0	1
CTIF	1	3	0	0	1
CTNNA1	2	1	0	1	1
CTNNA2	2	5	1	0	0.375
CTNNA2_ENST00000466387	8	1	1	0	1
CTNNA3	2	1	1	0	1
CTNNB1	612	22	58	15	6.07832e-07
CTNND1	0	2	1	0	0.333333
CTNND2	3	5	0	0	1
CTSC	1	1	0	0	1
CTTN	4	1	0	0	1
CUBN	6	1	2	0	1
CUL1	0	2	1	0	0.333333
CUL3	1	1	0	0	1
CUL4B	1	1	0	1	1
CUL9	2	1	0	0	1
CUX1	1	1	0	0	1
CUX1_ENST00000292538	1	2	0	0	1
CUX2	2	1	0	0	1
CUZD1	1	0	1	1	1
CXXC1	1	1	0	0	1
CXorf22	1	1	0	1	1
CXorf30	1	0	0	1	1
CXorf57	1	1	0	2	1
CYB5D1	1	1	0	0	1
CYB5R4	1	1	0	0	1
CYBB	1	0	0	1	1
CYLC1	1	0	0	1	1
CYLC2	0	1	1	0	1
CYP1A1	1	2	0	0	1
CYP2C18	1	1	0	0	1
CYP2C19	2	0	2	1	1
CYP3A7	1	1	0	0	1
CYP4A11	2	1	0	0	1
CYP4A22	1	1	0	0	1
DAB2	2	2	0	0	1
DACT1	0	2	1	0	0.333333
DARC	1	1	0	0	1
DAXX	0	1	1	0	1
DBN1	2	1	0	0	1
DBT	1	1	0	0	1
DBX1	1	0	0	2	0.333333
DCAF12L1	1	0	1	2	1
DCAF12L2	2	1	0	1	1
DCAF4L2	2	1	0	0	1
DCAF8L1	2	0	0	1	0.333333
DCAF8L2	1	1	0	0	1
DCC	2	1	4	1	1
DCHS1	2	1	0	0	1
DCHS2	2	1	2	0	1
DCLK1	1	1	0	1	1
DCLK3	1	1	0	1	1
DCLRE1A	1	1	0	0	1
DCST1	2	1	0	0	1
DCT	1	2	0	0	1
DCTN1	1	1	0	0	1
DCX	1	0	0	3	0.25
DDI1	2	1	1	0	1
DDI1_ENST00000302259	0	1	1	0	1
DDIT3	2	2	0	0	1
DDX1	0	1	2	0	0.333333
DDX10	0	1	1	0	1
DDX20	1	1	0	0	1
DDX23	1	1	0	0	1
DDX3X	1	1	4	1	1
DDX42	1	1	0	0	1
DDX43	2	1	0	0	1
DDX46	1	1	0	0	1
DDX51	1	1	0	0	1
DDX54	1	1	0	0	1
DDX58	2	1	0	0	1
DDX59	1	1	0	0	1
DDX60	2	0	0	1	0.333333
DDX60_ENST00000393743	2	0	0	1	0.333333
DENND4A	1	1	0	0	1
DEPDC1	0	1	1	0	1
DEPDC1_ENST00000456315	0	1	1	0	1
DEPDC5	2	1	0	0	1
DES	2	1	0	0	1
DGKD	3	2	0	0	1
DGKE	1	2	0	1	1
DGKI	1	1	0	0	1
DGKZ	1	1	1	0	1
DHX29	1	1	0	0	1
DHX30	2	1	0	0	1
DHX33	2	1	0	0	1
DHX36	1	1	0	0	1
DHX8	0	1	1	0	1
DIAPH2	1	1	0	2	1
DIP2C	1	2	0	0	1
DKK2	3	2	1	1	1
DLC1	2	1	0	1	1
DLEC1	3	3	1	0	1
DLG3	1	1	0	0	1
DLG5	1	0	1	1	1
DLGAP1	1	1	0	0	1
DLGAP4	1	2	0	0	1
DMD	4	1	0	0	1
DMD_ENST00000378687	5	3	1	0	1
DMPK	0	1	1	0	1
DNAH1	4	1	0	0	1
DNAH11	5	0	1	1	0.285714
DNAH17	2	1	2	0	1
DNAH3	8	0	1	1	0.2
DNAH3_ENST00000261383	5	0	1	1	0.285714
DNAH5	7	2	4	2	1
DNAH6	1	1	0	0	1
DNAH8	7	4	2	3	0.596154
DNAH8_ENST00000359357	5	1	2	1	1
DNAH9	11	2	3	1	1
DNAJC10	1	1	0	0	1
DNAJC13	1	1	0	0	1
DNAJC21	1	1	0	0	1
DNAJC6	1	1	0	0	1
DNASE1L3	2	0	0	1	0.333333
DNMBP	0	1	1	0	1
DNMT1	1	1	0	0	1
DNMT3A	145	2	11	1	0.210987
DOCK1	4	1	1	1	1
DOCK2	2	3	0	0	1
DOCK5	2	0	0	1	0.333333
DOK6	1	1	0	0	1
DOPEY1	1	1	0	0	1
DOT1L	1	0	0	1	1
DPAGT1	1	1	0	0	1
DPP10	3	2	1	0	1
DPP3	1	1	0	0	1
DPP6	2	4	0	0	1
DPYD	3	2	1	0	1
DRD2	1	1	1	0	1
DRD3	1	1	0	0	1
DSC1	1	5	1	0	0.285714
DSC1_ENST00000257198	1	5	0	0	1
DSEL	3	1	0	0	1
DSG2	6	1	0	0	1
DSG3	4	2	0	0	1
DSP	3	1	2	0	1
DUOX1	2	0	1	1	1
DUOX2	2	3	0	1	1
DUSP21	1	0	0	2	0.333333
DUSP22	1	1	0	0	1
DUSP27	1	1	2	0	1
DVL3	1	1	0	0	1
DYRK3	1	2	0	0	1
DYSF	2	2	0	1	1
E2F7	1	1	0	0	1
EBF3	1	1	0	0	1
ECD	1	1	0	0	1
ECT2	1	2	0	1	1
EDEM1	1	1	1	0	1
EDG6	1	1	0	0	1
EDIL3	1	0	0	1	1
EED	0	1	1	0	1
EEF1D	1	0	0	1	1
EFR3A	1	1	0	0	1
EGFL4	1	1	1	0	1
EGFL6	1	2	0	0	1
EGFR	627	22	137	4	1
EHBP1	1	1	0	0	1
EHMT1	2	2	0	0	1
EIF3A	1	1	0	0	1
EIF3M	2	1	0	0	1
EIF4A2	1	1	0	0	1
EIF4G1	3	1	0	0	1
EIF5	1	1	0	0	1
ELAVL4	0	1	1	0	1
ELAVL4_ENST00000357083	0	1	1	0	1
ELN	4	1	0	0	1
EME2	2	1	0	0	1
EMILIN2	0	1	1	0	1
EML1	2	2	0	0	1
EMR2	1	2	0	0	1
EMR3	1	1	0	0	1
ENPEP	1	1	0	0	1
ENPP3	2	1	1	0	1
ENSG00000176937	1	1	0	0	1
EP300	3	4	2	3	1
EPAS1	1	1	1	0	1
EPB41L2	2	1	0	0	1
EPG5	6	1	0	0	1
EPHA1	1	1	1	0	1
EPHA10	1	3	0	1	1
EPHA2	4	1	0	0	1
EPHA3	13	4	2	0	1
EPHA4	3	2	0	0	1
EPHA5	9	0	0	1	0.1
EPHA6	3	1	0	2	0.4
EPHA7	9	4	0	1	0.357143
EPHA8	3	1	0	2	0.4
EPHB1	8	1	1	0	1
EPHB4	5	0	0	2	0.047619
EPHB6	10	1	1	1	0.294872
EPHX2	1	1	0	0	1
EPPK1	2	1	2	0	1
EPS8L2	1	1	0	0	1
ERBB2	58	2	7	2	0.079683
ERBB4	9	1	2	1	0.423077
ERC1	1	1	0	0	1
ERCC6	4	0	1	1	0.333333
EREG	1	1	0	0	1
ERF	1	1	0	0	1
ERI2	1	1	0	0	1
ERN1	1	1	0	1	1
ERN2_ENST00000256797	2	1	0	0	1
ERP27	1	1	0	0	1
ESPL1	1	2	0	0	1
ESRRG	1	1	0	0	1
ETFDH	2	1	0	0	1
ETV1	1	1	0	0	1
ETV3L	1	1	0	0	1
EVC2	3	2	0	0	1
EVL	1	0	0	1	1
EXOC1	1	1	0	0	1
EXOC3L1	1	1	1	0	1
EXOC4	1	1	0	0	1
EXOC6_ENST00000371552	1	1	0	0	1
EXPH5	2	1	3	2	1
EYA4	1	1	1	0	1
EZH2	117	10	25	2	1
F5	6	1	1	0	1
F8	4	1	0	0	1
F9	0	1	1	1	1
FAIM2	1	1	0	0	1
FAM102B	1	1	0	0	1
FAM107B	2	1	2	1	1
FAM113A	1	0	0	1	1
FAM123B	2	1	36	1	0.146154
FAM129C	2	0	1	1	1
FAM134B	1	1	0	0	1
FAM135B	1	1	0	0	1
FAM13A	1	1	0	0	1
FAM160A2	2	1	1	0	1
FAM160B1	0	1	1	0	1
FAM161B	2	1	0	0	1
FAM171A1	2	1	0	0	1
FAM171B	3	3	0	0	1
FAM184A	4	1	0	0	1
FAM19A2	1	1	0	0	1
FAM22G	1	1	1	0	1
FAM46D	0	1	1	1	1
FAM5C	3	2	0	0	1
FAM71B	1	2	0	0	1
FAM73A	1	1	0	0	1
FAM83B	1	1	0	0	1
FANCM	0	0	1	1	1
FASTKD3	1	2	0	0	1
FAT2	1	1	2	0	1
FAT4	9	5	1	1	1
FAT4_ENST00000394329	8	4	1	1	1
FBN1	3	2	0	0	1
FBN2	9	2	0	0	1
FBN2_ENST00000508053	4	2	0	0	1
FBN3	4	2	0	0	1
FBXO30	1	2	0	0	1
FBXO34	0	2	1	1	1
FBXO38	2	1	0	0	1
FBXO40	2	4	0	0	1
FBXW7	42	34	7	7	0.775655
FCER1A	2	1	1	0	1
FCRL3	1	4	0	0	1
FCRL5	1	2	0	0	1
FER	1	2	0	0	1
FERMT1	1	2	0	0	1
FGD1	2	0	0	1	0.333333
FGD2	1	0	0	1	1
FGD6	0	2	1	0	0.333333
FGF14	0	1	1	0	1
FGF3	1	1	0	0	1
FGFR1	4	2	2	1	1
FGFR1_ENST00000425967	0	1	1	0	1
FGFR1_ENST00000447712	0	2	1	0	0.333333
FGFR2	22	17	6	5	1
FGFR3	114	5	11	8	2.46805e-05
FGFR4	7	1	0	1	0.222222
FGFR4_ENST00000292408	3	1	0	0	1
FHOD3	2	2	2	0	0.466667
FIGF	1	0	0	1	1
FILIP1	3	1	1	0	1
FLG	8	3	0	1	0.333333
FLG2	6	3	1	0	1
FLJ20273	1	0	1	1	1
FLNA	0	1	1	1	1
FLNB	5	2	1	0	1
FLNC	1	1	0	0	1
FLRT2	2	1	0	0	1
FLT1	9	2	0	0	1
FLT3	447	5	73	8	0.000139692
FLT3LG	1	2	0	0	1
FLT4	3	3	1	0	1
FLT4_ENST00000261937	4	2	0	0	1
FMN2	7	3	0	0	1
FMOD	1	1	0	0	1
FN1	7	2	2	0	1
FNDC3B	4	1	0	0	1
FNDC9	2	1	0	0	1
FNIP1	1	1	0	0	1
FOXL2	210	1	15	0	1
FOXM1	1	1	0	0	1
FOXN3	1	1	0	0	1
FOXP2	1	2	0	0	1
FOXP4	0	1	1	0	1
FOXRED2	1	1	0	0	1
FRAS1	2	0	0	1	0.333333
FREM1	4	1	0	0	1
FREM2	5	2	0	0	1
FRMPD1	2	2	3	0	0.428571
FRMPD4	2	2	1	2	1
FRZB	2	1	0	0	1
FSCB	5	2	1	0	1
FSIP1	1	1	1	0	1
FTSJD2	1	1	0	0	1
FUBP1	0	1	1	0	1
FUT1	1	0	0	1	1
FUT9	1	1	1	0	1
FZD3	1	1	0	0	1
FZR1	0	0	1	1	1
G3BP2	1	1	0	0	1
G6PC	1	1	0	0	1
GAB1	3	2	0	0	1
GABRA1	2	2	0	0	1
GABRA4	2	1	0	0	1
GABRA6	3	1	1	0	1
GABRB1	2	0	0	1	0.333333
GABRD	1	1	1	0	1
GABRG2	1	1	0	0	1
GABRQ	2	1	0	0	1
GABRR1	2	1	0	0	1
GAK	2	0	0	1	0.333333
GALK2	0	0	1	1	1
GALNS	1	1	0	0	1
GALNT13	4	2	0	0	1
GALNT5	4	3	1	0	1
GALNTL6	2	0	1	1	1
GANAB	2	1	0	0	1
GAPVD1	1	1	0	0	1
GAS2	1	1	0	0	1
GAS2L2	2	1	0	0	1
GAS2L3	2	1	0	0	1
GATA2	9	2	0	0	1
GBP3	1	1	0	0	1
GCC1	1	1	0	0	1
GCK	2	3	0	1	1
GDF3	2	2	0	1	1
GDF9	2	2	0	0	1
GEN1	2	1	0	0	1
GGA1	1	1	0	0	1
GGA3	1	1	0	1	1
GHR	0	1	1	0	1
GIGYF1	1	1	0	0	1
GIGYF2	2	2	0	0	1
GIMAP1	1	2	0	0	1
GIMAP8	4	1	0	0	1
GJA8	1	1	0	0	1
GJD4	2	1	0	0	1
GLB1L2	4	1	0	0	1
GLI1	4	2	0	1	0.428571
GLI2	1	2	0	0	1
GLI3	2	4	0	1	1
GLP1R	2	1	0	1	1
GLRA1	1	1	0	0	1
GLT25D2	1	2	0	0	1
GLTSCR1	1	0	0	1	1
GMPPA_ENST00000373924	1	1	0	0	1
GNA11	6	2	0	1	0.333333
GNAQ	41	4	2	0	1
GNAS	180	1	8	0	1
GNAS_NM_016592_1	3	1	0	0	1
GNL2	2	1	0	0	1
GNL3L	1	1	0	0	1
GNPTAB	1	1	0	0	1
GOLGB1	3	1	1	1	1
GOLIM4	1	1	0	1	1
GP5	1	1	0	0	1
GPATCH1	1	1	0	0	1
GPATCH4	2	2	0	0	1
GPC3	2	0	0	2	0.333333
GPNMB	2	1	2	0	1
GPR101	2	0	0	1	0.333333
GPR111	0	1	1	0	1
GPR112	4	1	1	3	0.206349
GPR113	1	1	0	0	1
GPR115	2	1	0	0	1
GPR133	6	1	0	0	1
GPR142	1	1	0	0	1
GPR158	2	1	0	0	1
GPR174	2	0	0	1	0.333333
GPR45	2	1	0	0	1
GPR50	2	0	0	1	0.333333
GPR98	5	1	2	0	1
GRB14	2	1	0	0	1
GRHL2	0	2	1	0	0.333333
GRIA1	1	0	1	1	1
GRIA2	2	2	1	0	1
GRIA2_ENST00000264426	1	2	1	0	1
GRIA3	1	1	1	0	1
GRIA3_ENST00000264357	1	1	1	0	1
GRIA4	4	2	0	0	1
GRIA4_ENST00000393127	3	1	0	0	1
GRID1	2	1	1	0	1
GRID2	0	2	1	0	0.333333
GRIK2_ENST00000421544	1	2	0	0	1
GRIK3	2	2	0	0	1
GRIN2A	27	3	2	1	0.330279
GRIN2B	2	3	0	0	1
GRIN2D	4	2	0	0	1
GRIN3A	2	1	1	0	1
GRK7	1	1	0	0	1
GRM1	6	1	0	0	1
GRM3	6	1	0	0	1
GRM6	2	1	0	0	1
GRM7	1	1	0	0	1
GSDMB	0	0	1	2	1
GSDMC	2	1	1	0	1
GSTM5	2	0	0	1	0.333333
GTF2A2	1	1	0	0	1
GTF3C4	1	1	0	0	1
GUCA1B	1	1	0	0	1
GUCY1A2	1	3	0	0	1
GYPA	2	1	0	0	1
HAP1	1	0	0	1	1
HAPLN1	1	1	0	0	1
HAS1	2	0	0	1	0.333333
HAT1	0	1	1	0	1
HAUS3	2	0	2	1	1
HBG2	1	1	0	0	1
HDAC4	2	0	0	1	0.333333
HDAC9	2	1	1	0	1
HDLBP	1	1	0	0	1
HEATR3	1	0	0	2	0.333333
HEATR5B	1	2	0	0	1
HEATR8	1	1	1	0	1
HECW1	2	1	1	1	1
HECW2	3	2	1	0	1
HELQ	1	1	0	0	1
HEPACAM	1	1	0	0	1
HEPH	1	1	0	5	0.285714
HERC1	2	0	0	1	0.333333
HERC2	3	3	1	1	1
HESX1	1	1	0	0	1
HGF	1	1	0	0	1
HHIP	2	1	1	0	1
HHIPL2	2	1	0	0	1
HIF3A	1	1	0	0	1
HIP1	3	1	0	0	1
HIPK3	2	1	1	0	1
HIPK4	1	1	0	0	1
HIST1H2BD	1	1	0	0	1
HIVEP3	2	1	0	1	1
HK3	2	0	0	1	0.333333
HLA-C	1	1	1	0	1
HLCS	1	1	0	0	1
HMCN1	8	2	3	0	1
HMGCLL1	1	1	0	0	1
HMGXB4	1	2	0	0	1
HNF1A	21	0	22	1	1
HNF1B	1	1	1	0	1
HNF4G	0	2	1	0	0.333333
HNRPLL	1	1	0	0	1
HOXA3	1	1	0	0	1
HOXC9	1	1	0	0	1
HPS5	2	1	0	0	1
HRAS	29	7	10	6	0.184334
HRG	2	1	0	0	1
HRNR	1	1	1	0	1
HSD17B8	1	1	0	0	1
HSPA1L	2	1	0	0	1
HSPA2	1	1	0	0	1
HSPG2	2	4	0	1	1
HTR1E	2	1	0	0	1
HTR3C	2	1	1	0	1
HTR5A	1	1	0	0	1
HUWE1	2	2	2	1	1
HYDIN	1	1	1	0	1
HYDIN_ENST00000316490	1	1	1	0	1
IARS	1	1	0	0	1
ICAM5	1	1	1	0	1
IDH1	1666	5	2	0	1
IDH2	396	2	3	1	0.0296278
IFIH1	1	1	0	0	1
IFLTD1	1	1	0	0	1
IFT140	1	2	0	0	1
IGLL1	1	0	0	1	1
IGSF21	1	0	1	1	1
IKBKAP	3	1	0	1	0.4
IKBKE	1	2	1	0	1
IKZF1	155	1	8	0	1
IL13	1	2	0	0	1
IL16	2	2	0	0	1
IL18RAP	3	1	0	0	1
IL1RAPL1	1	0	0	1	1
IL1RL1	2	1	0	0	1
IL4R	1	1	0	0	1
IL7R	53	1	5	0	1
ILK_ENST00000299421	1	0	0	1	1
IMMT	1	1	0	0	1
IMP5	2	1	0	0	1
IMPA1	1	1	0	0	1
IMPA2	1	1	0	0	1
IMPDH1	3	1	0	0	1
IMPG1	2	0	0	1	0.333333
INADL	3	2	0	0	1
INHBE	2	2	0	0	1
INO80	2	1	0	0	1
INO80C	0	1	1	0	1
INOC1	2	1	0	0	1
INPP5J	1	0	0	1	1
INPPL1	1	2	0	0	1
INSRR	9	1	0	0	1
INSRR_ENST00000368195	4	1	0	0	1
INTS9	1	1	0	0	1
IPO11	0	2	1	0	0.333333
IPO13	2	1	0	0	1
IPO8	1	1	0	0	1
IQGAP2	2	1	2	0	1
IQSEC3	1	1	0	0	1
IQUB	1	1	0	0	1
IRF8	0	2	1	0	0.333333
IRS2	2	2	0	0	1
IRS4	2	2	0	0	1
ITGA1	0	1	2	0	0.333333
ITGA10	1	1	0	0	1
ITGA11	1	1	0	0	1
ITGA2	2	1	0	0	1
ITGA3	0	1	1	0	1
ITGA4	1	1	0	0	1
ITGA7	2	2	0	0	1
ITGA8	1	2	0	1	1
ITGA9	2	0	0	1	0.333333
ITGAD	0	2	1	0	0.333333
ITGAE	3	1	1	0	1
ITGAL	2	1	0	0	1
ITGAV	2	1	0	0	1
ITGB2	1	1	0	0	1
ITGB7	1	1	1	0	1
ITGB8	1	1	0	0	1
ITGBL1	1	1	0	0	1
ITIH1	1	1	0	0	1
ITIH4	4	1	0	0	1
ITIH5L	1	1	0	2	1
ITK	3	2	1	0	1
ITPR1	2	3	0	0	1
ITPR2	1	2	0	1	1
IZUMO1	1	0	0	1	1
JAG1	1	1	0	0	1
JAK1	27	0	2	4	0.000366569
JAK2	3703	2	1499	6	0.00918172
JAK3	34	2	8	1	0.496829
JAKMIP1	3	2	0	0	1
JAKMIP1_ENST00000409021	1	1	0	0	1
JAKMIP2	2	2	0	0	1
JARID2	1	1	0	0	1
JMJD1C	1	0	1	1	1
JMJD7-PLA2G4B	1	1	0	0	1
JUP	2	0	0	1	0.333333
KALRN	3	1	0	0	1
KANK4	3	1	1	1	1
KAT2B	4	1	0	0	1
KBTBD8	2	0	0	1	0.333333
KCNA5	1	1	0	0	1
KCNA6	2	1	0	0	1
KCNB2	3	0	2	2	0.428571
KCNC2	2	2	1	0	1
KCNC4	1	1	1	0	1
KCNH5	2	4	0	0	1
KCNH6	1	1	0	0	1
KCNH7	1	1	0	0	1
KCNIP1	2	1	0	0	1
KCNJ12	2	2	0	0	1
KCNJ15	5	2	0	0	1
KCNJ8	1	2	0	0	1
KCNK16	1	1	0	0	1
KCNK17	1	1	0	0	1
KCNK5	2	1	0	0	1
KCNMA1	1	1	0	0	1
KCNS3	1	1	0	0	1
KCNT1	1	2	0	0	1
KCNT2	1	2	0	0	1
KCNV1	1	1	0	0	1
KCNV2	1	1	1	0	1
KDM1B	1	1	0	0	1
KDM3A	3	1	0	0	1
KDM3B	2	2	1	0	1
KDM6A	1	0	2	1	1
KDM6B	2	2	0	0	1
KDR	12	4	1	1	0.490196
KEAP1	1	1	0	0	1
KHDRBS2	6	4	1	0	1
KHSRP	1	1	0	0	1
KIAA0319L	1	1	0	0	1
KIAA0513	0	1	1	0	1
KIAA0556	2	1	1	1	1
KIAA0556_ENST00000261588	2	1	0	0	1
KIAA0664	1	1	0	0	1
KIAA0922	2	1	1	0	1
KIAA1024	2	2	0	0	1
KIAA1109	0	1	3	0	0.25
KIAA1267	1	1	0	0	1
KIAA1324	1	1	0	0	1
KIAA1377	4	1	0	0	1
KIAA1409	5	1	1	1	0.464286
KIAA1429	1	1	1	0	1
KIAA1529	1	2	0	0	1
KIAA1671	1	1	0	0	1
KIAA1755	1	1	0	0	1
KIAA1797	2	1	0	1	1
KIAA2022	3	0	2	1	1
KIF14	5	0	0	1	0.166667
KIF1A	1	1	0	0	1
KIF21A	1	3	0	0	1
KIF21B	1	1	0	0	1
KIF2B	2	1	1	0	1
KIF3A	1	1	0	0	1
KIF6	4	2	0	0	1
KIF6_ENST00000287152	4	1	0	0	1
KIFC3	1	1	1	1	1
KIR2DS4	0	2	1	0	0.333333
KIR3DL2	1	1	1	0	1
KIT	654	8	185	5	0.178344
KLF5	1	1	0	0	1
KLHL4	2	0	0	1	0.333333
KLHL6	0	1	1	0	1
KLK10	1	1	0	1	1
KLK13	1	1	0	0	1
KLKB1	1	1	0	0	1
KLKB1_ENST00000264690	2	1	0	0	1
KNTC1	1	1	0	0	1
KPNA5	1	1	1	0	1
KRAS	937	104	662	73	1
KRIT1	1	1	0	0	1
KRT13	2	1	1	0	1
KRT20	2	0	0	1	0.333333
KRT38	1	1	0	0	1
KRT73	2	1	0	0	1
KRT76	1	1	0	0	1
KRT83	1	2	0	0	1
KRT84	1	0	0	1	1
KRT9	2	1	0	0	1
KRTAP10-8	1	1	0	0	1
KSR2	3	2	0	0	1
KTN1	2	1	0	0	1
L1TD1	0	1	1	0	1
L3MBTL3	2	2	0	0	1
L3MBTL4	0	1	1	0	1
LAMA1	6	2	4	0	0.515152
LAMA2	2	1	1	0	1
LAMA3	2	1	0	0	1
LAMA4	1	1	0	1	1
LAMB1	3	1	0	0	1
LAMB2	2	1	0	0	1
LAMB4	3	2	0	0	1
LARGE	1	1	0	0	1
LARP1	1	1	0	0	1
LARP4B	1	0	0	1	1
LCT	3	1	0	0	1
LDB1	0	1	1	0	1
LEPREL1	1	1	0	0	1
LGALS2	1	1	0	0	1
LGI2	1	1	0	0	1
LGI4	1	1	0	0	1
LGR5	2	1	0	0	1
LGR6	4	2	0	1	0.428571
LHCGR	3	2	0	0	1
LIFR	1	1	0	1	1
LIG1	1	1	0	0	1
LILRA1	2	1	0	0	1
LILRB1	1	1	0	0	1
LINGO1	1	1	0	0	1
LINGO2	5	1	1	0	1
LINGO2_ENST00000379992	4	1	1	0	1
LIPH	1	1	0	0	1
LMNB2	1	1	0	0	1
LMTK2	4	3	0	0	1
LOC152485	2	1	0	0	1
LOC223075	0	1	1	0	1
LOC51059	1	1	0	0	1
LOC651503	1	1	0	0	1
LOC652153	4	1	2	0	1
LOC652737	1	1	0	0	1
LOC728194	1	1	0	0	1
LONRF3	1	1	0	0	1
LOXHD1	2	1	0	0	1
LPAR5	1	1	0	0	1
LPHN2	1	2	0	2	1
LRBA	3	0	0	1	0.25
LRFN5	4	1	0	0	1
LRGUK	2	3	0	0	1
LRIG3	2	1	0	0	1
LRP1	5	2	0	0	1
LRP10	1	3	1	0	0.4
LRP1B	28	2	4	2	0.121212
LRP2	8	4	1	0	1
LRP6	3	3	0	0	1
LRRC15	0	2	1	0	0.333333
LRRC16A	1	1	0	0	1
LRRC16B	1	2	0	0	1
LRRC4	1	3	0	0	1
LRRC4C	3	0	0	1	0.25
LRRC7	2	0	1	1	1
LRRC8A	1	1	0	0	1
LRRC8C	2	1	0	0	1
LRRC8E	1	1	0	0	1
LRRIQ1	2	1	1	0	1
LRRIQ1_ENST00000393217	0	1	1	0	1
LRRK2	7	6	0	0	1
LRRK2_ENST00000298910	5	7	0	0	1
LRRTM4	1	2	0	0	1
LY6G6F	1	1	0	0	1
LY75	0	3	1	0	0.25
LYST	2	1	1	1	1
LZTS2	3	1	0	0	1
MACF1	3	4	0	0	1
MACF1_ENST00000361689	2	3	0	0	1
MADD	3	0	0	1	0.25
MAGEA1	1	1	0	1	1
MAGEA4	1	1	0	0	1
MAGEB10	2	0	0	1	0.333333
MAGEB16	1	0	1	2	1
MAGEC1	1	1	3	0	0.4
MAGEC3	1	1	0	1	1
MAGEE1	1	1	0	3	0.4
MAGI3	1	1	0	0	1
MAMDC4	1	0	0	1	1
MAN2A2	2	1	2	0	1
MAP1A	3	1	1	0	1
MAP1B	3	0	0	1	0.25
MAP1LC3C	1	1	0	0	1
MAP2	3	2	1	0	1
MAP2K1_ENST00000307102	1	1	0	0	1
MAP2K4	2	2	1	17	0.0727273
MAP2K5_ENST00000178640	0	0	1	1	1
MAP2K6	1	1	1	0	1
MAP3K10	3	1	0	0	1
MAP3K13	1	1	0	0	1
MAP3K15	2	1	0	2	0.4
MAP3K6	3	1	0	0	1
MAP3K9	2	1	0	0	1
MAP4	1	1	0	0	1
MAP4K1	3	1	0	0	1
MAP4K3	4	1	1	0	1
MAP7	1	0	0	1	1
MAPK14	1	1	0	0	1
MAPK7	3	1	0	0	1
MAPK9	2	1	0	0	1
MAPKBP1	4	1	0	1	0.333333
MAPT	1	1	0	0	1
MARK4	1	1	1	0	1
MASP2	1	2	0	0	1
MAST1	3	2	0	0	1
MAST1_ENST00000251472	1	1	0	0	1
MAST2	3	2	0	0	1
MATK	1	2	0	0	1
MCAM	2	2	1	0	1
MCART1	1	0	0	1	1
MCF2	1	0	0	2	0.333333
MCF2L2	2	3	1	0	1
MCHR2	2	1	0	0	1
MCM2	1	1	0	0	1
MCM4	1	0	0	1	1
MCOLN1	1	1	0	0	1
MCTP2	1	4	0	0	1
MDGA2	2	1	0	0	1
MDM1	2	2	0	0	1
MDM4	2	1	0	0	1
MECOM	6	2	0	0	1
MED12	307	0	2	2	0.000124468
MED12L	3	1	0	0	1
MED13L	1	1	0	1	1
MED23	1	1	0	0	1
MEF2C	2	1	0	0	1
MEGF8_ENST00000334370	1	1	1	0	1
MEI1	0	1	1	0	1
MEPE	1	1	0	1	1
MERTK	5	2	0	0	1
MET	23	2	4	3	0.0565907
MFSD2A	1	1	0	0	1
MGA	2	2	1	0	1
MGC33414	2	1	0	0	1
MIA2	1	0	0	1	1
MICAL1	2	1	0	0	1
MICALL2	1	1	0	0	1
MIP	1	1	0	0	1
MIS12	1	2	0	0	1
MKI67	3	1	2	0	1
MKL2	0	1	2	0	0.333333
MKLN1	1	1	0	0	1
MKRN3	1	0	1	1	1
MLH1	4	2	2	3	0.5671
MLH3	1	1	0	0	1
MLL	2	2	1	2	1
MLL2	4	3	2	2	1
MLL3	12	8	2	4	0.365217
MLL3_ENST00000355193	3	1	1	0	1
MLL4	4	1	1	0	1
MMP15	1	1	0	0	1
MMP2	3	3	1	0	1
MMP27	2	1	0	0	1
MMP8	1	1	0	0	1
MMRN1	0	0	2	1	1
MOBKL2B	1	1	0	0	1
MOCS3	1	1	1	0	1
MORC1	3	1	0	1	0.4
MOV10	1	1	0	0	1
MPPED2	1	0	0	1	1
MPZ	1	1	0	0	1
MRAS	1	1	0	0	1
MRE11A	1	2	0	0	1
MRGPRD	1	1	0	0	1
MRGPRX1	2	1	0	0	1
MRPL37	0	1	1	0	1
MS4A14	1	1	0	0	1
MS4A4A	1	1	0	0	1
MSH2	4	2	0	4	0.0761905
MSH6	14	1	3	7	0.00170585
MSI1	2	1	0	0	1
MSL2	1	1	0	0	1
MSLNL	0	1	1	0	1
MTA1	1	0	1	1	1
MTA2	1	1	0	0	1
MTDH	1	1	0	0	1
MTERFD1	1	1	0	0	1
MTF1	1	1	0	0	1
MTO1	4	1	0	0	1
MTOR	3	1	0	0	1
MTR	1	2	0	0	1
MUC16	7	2	4	0	1
MUC16_ENST00000331986	5	1	4	0	1
MUC17	14	1	1	1	0.227941
MUC2	2	1	0	0	1
MUC2_ENST00000441003	2	1	0	0	1
MUC4_ENST00000405167	7	1	6	0	1
MYB	2	1	0	0	1
MYBPHL	1	1	0	0	1
MYB_ENST00000341911	1	1	0	0	1
MYCBP2	7	3	0	0	1
MYCBPAP	1	0	0	1	1
MYCN	4	1	1	0	1
MYD88	68	3	7	1	0.353322
MYH1	7	0	0	3	0.00833333
MYH11	2	1	1	0	1
MYH2	4	2	0	0	1
MYH7	3	1	0	0	1
MYH7B	1	1	0	0	1
MYH9	3	2	1	1	1
MYLK	2	2	0	0	1
MYLK2	1	1	0	0	1
MYLK3	3	1	0	0	1
MYLK4	1	2	0	0	1
MYO15A	5	1	1	0	1
MYO18B	4	2	1	0	1
MYO1A	1	1	0	0	1
MYO1G	1	1	0	1	1
MYO3A	8	2	1	3	0.0949051
MYO5B	1	1	0	0	1
MYO7A	1	1	0	0	1
MYO9A	1	1	0	0	1
MYOCD	3	1	1	0	1
MYOD1	1	1	0	0	1
MYOM2	2	0	0	1	0.333333
MYPN	1	0	0	1	1
MYRIP	1	1	0	0	1
MYST4	4	0	0	1	0.2
MYT1	2	1	0	0	1
N4BP2	0	4	1	1	0.333333
NAA25	2	0	0	1	0.333333
NAALAD2	1	1	0	0	1
NALCN	8	2	1	0	1
NANOG	0	0	1	1	1
NARG2	1	1	0	0	1
NAV2	1	1	2	0	1
NAV3	8	3	1	1	1
NBAS	7	1	2	0	1
NBEA	3	1	0	0	1
NCAN	1	1	0	0	1
NCAN_ENST00000539499	1	1	0	0	1
NCL	1	2	0	0	1
NCOA2	3	1	0	1	0.4
NCOA3	1	2	0	0	1
NCOA6	2	1	0	1	1
NCOA7	1	1	0	0	1
NCOR1	1	1	0	0	1
NCR1	1	1	0	0	1
NDST3	1	1	0	0	1
NDST4	2	2	3	0	0.428571
NEB	12	4	1	0	1
NEBL	1	1	1	0	1
NEDD4	3	2	0	0	1
NEK10	4	2	0	1	0.428571
NEK5	2	1	0	0	1
NEK5_ENST00000355568	1	1	0	0	1
NEK6	1	1	0	0	1
NEK7	1	1	0	1	1
NEK8	1	2	0	0	1
NF1	22	5	14	17	0.00652157
NF2	7	1	42	8	1
NFATC2	2	2	0	0	1
NFE2L2	39	3	4	3	0.0309518
NFE2L3	1	1	0	0	1
NFIX	1	1	0	0	1
NGEF	4	1	0	0	1
NHLRC3	1	1	0	0	1
NHS	3	0	0	2	0.1
NID1	1	1	0	0	1
NID2	6	2	0	0	1
NIPBL	1	3	0	0	1
NIPBL_ENST00000448238	1	1	0	0	1
NLGN1	1	2	1	1	1
NLGN4X	2	1	0	2	0.4
NLRC3	1	1	0	0	1
NLRC5	1	1	0	0	1
NLRP1	3	0	0	3	0.1
NLRP10	1	3	1	2	1
NLRP11	3	1	0	0	1
NLRP12	3	1	0	0	1
NLRP13	4	3	0	0	1
NLRP14	2	1	0	1	1
NLRP3	4	3	0	1	1
NLRP4	3	4	0	0	1
NLRP5	2	1	0	0	1
NLRP8	3	3	0	0	1
NLRP9	1	4	0	0	1
NMUR1	2	1	0	0	1
NMUR2	3	1	0	0	1
NOL4	1	2	0	0	1
NOS1	5	1	0	0	1
NOS2	2	1	1	1	1
NOS3	2	1	2	0	1
NOTCH1	153	23	8	12	8.15413e-06
NOTCH3	4	2	1	0	1
NOTCH4	5	2	2	2	0.575758
NOVA1	2	1	0	1	1
NOX5	0	3	1	0	0.25
NPAS3	1	1	1	0	1
NPAS4	0	1	1	0	1
NPC1L1	2	1	0	0	1
NPHS1	2	1	0	0	1
NPM1	45	1	0	0	1
NPSR1	2	1	0	0	1
NR0B1	0	1	1	0	1
NR1D2	1	1	0	0	1
NR1H4	1	2	0	0	1
NRAS	195	65	193	29	0.001172
NRCAM	2	1	0	0	1
NRG3_ENST00000372142	1	1	0	0	1
NRK	5	1	0	0	1
NRXN2	1	1	0	0	1
NSD1	1	1	0	0	1
NSD1_ENST00000439151	1	1	0	0	1
NT5E	1	1	0	0	1
NTNG1	4	2	1	0	1
NTNG1_ENST00000370068	1	1	1	0	1
NTRK1	7	2	0	0	1
NTRK3	13	3	1	2	0.154799
NUDT8	1	1	0	0	1
NUFIP2	2	0	0	1	0.333333
NUP133	3	1	1	0	1
NUP160	2	1	1	0	1
NUP188	1	1	0	0	1
NUP210	3	1	0	0	1
NUP214	6	2	1	2	0.490909
NUP54	1	0	0	1	1
NUP98	3	1	0	2	0.4
OBSCN	8	6	2	3	0.628483
OBSCN_ENST00000359599	2	3	1	1	1
OC90	0	1	1	0	1
OC90_ENST00000262283	0	1	1	0	1
OCA2	1	2	1	0	1
ODC1	1	3	0	0	1
ODZ1	2	6	2	3	0.608392
ODZ4	1	1	0	0	1
OGDHL	1	1	1	0	1
OGT	0	1	1	0	1
OGT_ENST00000373719	0	1	1	0	1
OIT3	1	1	1	0	1
OLFM2	3	2	0	0	1
ONECUT1	1	1	0	0	1
OR10A4	0	1	1	0	1
OR10A7	2	1	0	0	1
OR10AG1	2	1	0	0	1
OR10H4	1	1	0	0	1
OR10J1	1	1	0	0	1
OR10J1_ENST00000328408	1	1	0	0	1
OR10P1	2	1	0	1	1
OR10R2	2	2	0	0	1
OR13C3	1	1	0	0	1
OR13C5	3	1	0	2	0.4
OR14C36	0	1	1	0	1
OR1J1	1	1	0	0	1
OR1J2	2	1	0	0	1
OR1L1	2	1	0	0	1
OR1L3	1	0	0	1	1
OR1N1	1	1	1	0	1
OR1S1	0	2	2	0	0.333333
OR2F1	1	1	0	0	1
OR2G6	2	1	0	0	1
OR2M2	1	1	0	0	1
OR2M3	1	1	0	0	1
OR2T1	1	1	0	0	1
OR2T2	1	1	0	0	1
OR2Y1	1	1	1	0	1
OR4B1	3	3	0	0	1
OR4C12	3	1	0	0	1
OR4C13	5	1	0	0	1
OR4D11	1	0	1	1	1
OR4D2	1	0	0	1	1
OR4E2	0	1	1	0	1
OR4K14	2	1	0	0	1
OR4Q3	1	1	0	0	1
OR4X1	1	1	0	0	1
OR51A4	2	0	0	2	0.333333
OR51A7	2	1	0	1	1
OR51F1	1	1	0	0	1
OR51I2	0	0	1	1	1
OR51S1	1	2	0	0	1
OR51T1	1	1	0	0	1
OR52K2	1	0	0	2	0.333333
OR52L1	1	1	1	0	1
OR52N5	3	0	0	1	0.25
OR52R1	1	1	0	0	1
OR56B4	1	1	0	1	1
OR5AC2	1	1	0	0	1
OR5AR1	2	2	0	0	1
OR5D13	3	1	0	0	1
OR5D14	0	1	1	0	1
OR5F1	1	1	0	0	1
OR5H6	1	2	0	0	1
OR5J2	1	2	0	0	1
OR5L1	3	1	4	0	1
OR5M9	2	1	0	0	1
OR5V1	1	1	0	0	1
OR6A2	2	1	0	0	1
OR6C2	1	1	0	0	1
OR6F1	1	1	0	0	1
OR6M1	0	1	1	0	1
OR6S1	1	1	0	0	1
OR7D4	2	1	0	0	1
OR8B12	0	1	1	1	1
OR8D1	1	0	0	1	1
OR8D2	1	0	0	1	1
OR8H1	1	1	0	0	1
OR8K1	0	1	2	0	0.333333
OR8K5	2	1	0	0	1
OR8S1	0	1	1	0	1
OR9K2	2	1	0	0	1
ORC1	1	1	0	0	1
OSBPL5	1	1	0	0	1
OSCP1	0	1	1	0	1
OSMR	3	2	0	0	1
OTOA	1	1	1	0	1
OTOF_ENST00000361394	4	1	0	0	1
OTOG	1	0	0	1	1
OTOGL_ENST00000458043	1	1	1	0	1
OTUD6A	1	1	1	0	1
OVCH1	2	3	2	0	0.428571
OVGP1	2	3	1	0	1
OVGP1_ENST00000369728	1	2	0	0	1
P4HTM	1	1	0	1	1
PABPC3	1	2	0	0	1
PABPC5	0	1	1	1	1
PADI2	1	1	0	0	1
PADI3	2	0	1	1	1
PAK6	3	2	0	0	1
PAK7	7	1	2	1	0.490909
PALB2	3	2	0	0	1
PALLD	1	0	1	1	1
PAN3	1	1	0	0	1
PAOX_ENST00000357296	1	1	0	0	1
PAPPA	4	1	1	0	1
PAPPA2	7	1	1	1	0.377778
PARL	1	1	0	0	1
PARP1	2	1	0	0	1
PARP8	3	1	0	0	1
PARS2	1	1	0	0	1
PASK	2	1	0	0	1
PAXIP1	1	3	0	1	1
PCDH11X	0	1	1	0	1
PCDH15	6	2	0	0	1
PCDH17	3	1	2	0	1
PCDH18	5	4	1	0	1
PCDH7	1	2	0	0	1
PCDHA10	2	1	2	0	1
PCDHA10_ENST00000505235	2	1	1	0	1
PCDHA13	4	1	2	0	1
PCDHA3	2	1	2	0	1
PCDHA3_ENST00000522353	3	1	1	0	1
PCDHA5	4	1	0	1	0.333333
PCDHA5_ENST00000529859	3	1	1	1	1
PCDHA6	2	1	0	0	1
PCDHA6_ENST00000529310	2	1	1	0	1
PCDHA7	1	1	1	1	1
PCDHA7_ENST00000525929	2	1	1	1	1
PCDHA9	3	0	0	1	0.25
PCDHAC1	2	1	2	0	1
PCDHAC2	2	0	2	2	0.466667
PCDHB11	4	1	1	0	1
PCDHB15	2	0	0	1	0.333333
PCDHB16	1	1	0	0	1
PCDHB2	1	2	0	0	1
PCDHB4	2	1	0	0	1
PCDHB5	3	1	1	0	1
PCDHB7	1	1	0	0	1
PCDHGA1	3	1	0	0	1
PCGF6	1	1	0	0	1
PCIF1	1	1	0	0	1
PCNT	1	3	1	0	0.4
PCNXL2	2	1	0	0	1
PCSK2	1	1	0	0	1
PCSK5	0	1	1	0	1
PCSK6	1	0	0	1	1
PDCD11	0	1	1	0	1
PDCD4	1	1	0	0	1
PDCD6IP	1	1	0	0	1
PDE12	1	1	2	0	1
PDE1C	4	1	0	1	0.333333
PDE1C_ENST00000396191	1	1	0	1	1
PDE4DIP	1	1	1	0	1
PDE8B	1	1	0	0	1
PDGFC	0	1	1	0	1
PDGFRA	88	1	11	0	1
PDGFRB	5	1	0	0	1
PDK3	1	1	0	0	1
PDP1	2	1	1	0	1
PDPN	0	1	1	0	1
PDPR	0	1	2	0	0.333333
PDZRN3	0	0	1	1	1
PDZRN4	5	2	0	0	1
PEAR1	1	1	0	0	1
PEBP4	1	1	0	0	1
PEG3	9	1	1	0	1
PENK	1	1	1	0	1
PER1	2	2	0	1	1
PFAS	1	1	0	0	1
PFKM	2	2	1	0	1
PFKP	1	1	0	1	1
PGBD3	1	2	0	0	1
PGLYRP2	1	2	0	0	1
PGLYRP2_ENST00000292609	1	2	0	0	1
PGR	3	1	0	0	1
PHF10	2	1	0	0	1
PHF14	1	1	0	0	1
PHF2	1	1	1	0	1
PHIP	3	1	1	0	1
PHKB	1	1	0	0	1
PHKB_ENST00000323584	1	1	0	0	1
PI4KA	1	1	0	0	1
PIAS2	1	1	0	0	1
PIGG	3	1	0	0	1
PIGR	4	1	0	0	1
PIK3C2B	1	1	1	0	1
PIK3C3	4	1	1	0	1
PIK3CA	842	100	28	20	9.5671e-08
PIK3CG	11	4	1	2	0.245098
PIK3R1	40	8	3	10	8.67411e-05
PIK3R4	5	2	0	0	1
PIP4K2C	2	1	1	0	1
PIP5K1C	1	1	0	0	1
PKD1L1	1	1	0	0	1
PKDREJ	0	1	1	0	1
PKHD1	13	1	3	0	1
PKHD1L1	6	1	1	0	1
PKLR	1	0	0	1	1
PKN3	2	2	0	0	1
PLA2G3	1	1	0	0	1
PLA2G4A	1	1	1	0	1
PLAG1	1	1	0	0	1
PLAT	1	1	0	0	1
PLB1	3	3	0	0	1
PLCB1	1	5	0	1	1
PLCB2	1	2	0	0	1
PLCB4	9	3	2	0	1
PLCD3	1	1	0	1	1
PLCG1	1	5	0	0	1
PLCH1	1	1	0	0	1
PLCH2	1	1	0	0	1
PLCXD3	1	1	0	0	1
PLCZ1	1	2	0	0	1
PLD2	4	1	0	0	1
PLEC	3	2	1	0	1
PLEKHA4	2	0	0	1	0.333333
PLEKHA7	3	1	0	0	1
PLEKHA8	1	1	0	0	1
PLEKHG3	1	1	0	0	1
PLEKHG6	2	1	0	0	1
PLEKHH2	3	1	0	0	1
PLEKHH3	1	1	0	1	1
PLS1	1	1	0	0	1
PLXNA1	1	1	0	0	1
PMEL	1	1	0	0	1
PML	1	1	0	0	1
PNLIPRP1	1	1	0	0	1
PODN	2	1	0	0	1
POGZ_ENST00000491586	1	2	0	0	1
POLD1	1	2	0	0	1
POLH	1	1	0	0	1
POLQ	2	1	0	0	1
POLR2A	1	1	0	1	1
PON1	2	1	0	0	1
POP1	1	1	0	0	1
POSTN	1	1	0	0	1
POTED	1	2	2	0	0.4
POU2F1	3	1	0	0	1
PPAPDC1A	1	1	0	0	1
PPARGC1A	2	2	0	0	1
PPFIA2	1	1	0	1	1
PPFIA3	3	0	0	1	0.25
PPHLN1	1	0	0	1	1
PPL	2	2	0	0	1
PPM1E	2	2	0	0	1
PPM1F	1	1	0	0	1
PPP1R10	1	3	0	0	1
PPP1R12A	1	1	0	1	1
PPP1R16B	1	2	0	0	1
PPP1R3A	6	5	1	0	1
PPP1R3F	1	2	0	0	1
PPP1R9A	1	1	1	0	1
PPP2R1A	66	3	2	0	1
PPP2R3A	2	1	0	0	1
PPP3R2	1	0	0	2	0.333333
PPP4C	0	1	1	0	1
PPP4R2	1	1	0	0	1
PPRC1	2	1	0	0	1
PRC1	2	1	0	0	1
PRDM1	2	0	4	1	1
PRDM10	2	1	0	0	1
PRDM16	3	0	0	1	0.25
PRDM9	2	1	1	0	1
PRELP	1	1	0	0	1
PREX2	3	8	4	0	0.025641
PREX2_ENST00000354677	1	1	1	0	1
PRG-3	1	1	0	0	1
PRKAA2_ENST00000371244	1	1	0	0	1
PRKCI	1	1	0	0	1
PRKCQ	2	3	0	1	1
PRKD1	3	2	0	0	1
PRKD1_ENST00000331968	2	1	0	0	1
PRKD2	1	1	0	0	1
PRKD3	2	1	0	0	1
PRKDC	13	2	0	2	0.0441176
PRKG1	3	0	0	2	0.1
PRLR	1	1	0	0	1
PRMT8	1	3	0	0	1
PROKR2	4	1	1	0	1
PROX1	3	1	0	0	1
PRPF8	1	1	0	1	1
PRPS1	2	1	0	1	1
PRR12	1	1	0	0	1
PRR16	2	1	0	0	1
PRRC2A	3	2	2	0	1
PRSS16	0	1	1	0	1
PRSS21	1	1	0	0	1
PRSS38	1	1	0	0	1
PRX	1	1	0	0	1
PSG1	1	1	0	0	1
PSG1_ENST00000312439	1	1	0	0	1
PSG3	1	1	0	0	1
PSG6	2	1	1	1	1
PSKH2	1	2	0	0	1
PSMC6	2	1	0	0	1
PSMD3	1	1	0	0	1
PSME4	1	2	0	0	1
PSPC1	1	1	0	0	1
PSTK	2	0	0	1	0.333333
PTCH1	15	4	26	1	0.143724
PTCHD1	1	1	0	0	1
PTCHD2	4	2	1	0	1
PTCHD3	1	1	0	0	1
PTEN	62	8	56	68	9.21915e-10
PTF1A	0	1	1	0	1
PTGER3	1	1	0	0	1
PTHLH	1	1	0	0	1
PTK2	2	1	0	0	1
PTK2B_ENST00000397497	1	1	0	0	1
PTPN14	1	2	0	0	1
PTPRB	2	1	0	0	1
PTPRC	4	2	0	1	0.428571
PTPRD	16	1	0	1	0.111111
PTPRF	1	1	1	0	1
PTPRH	5	1	0	0	1
PTPRJ	3	1	1	0	1
PTPRK	2	2	0	0	1
PTPRM	2	2	0	0	1
PTPRN	1	1	0	0	1
PTPRO	3	0	1	1	0.4
PTPRS	4	1	0	0	1
PTPRT	2	3	1	2	1
PTPRZ1	2	5	0	0	1
PUM1	1	1	0	0	1
PWP2	1	1	0	0	1
PXDN	6	1	0	1	0.25
PYGO2	1	1	0	0	1
PYROXD1	1	1	0	0	1
PZP	3	2	0	0	1
PZP_ENST00000381997	2	2	0	0	1
Q7Z2S2_HUMAN	0	2	1	0	0.333333
Q8NGP7_HUMAN	1	1	0	0	1
Q8NH06_HUMAN	1	1	0	0	1
Q9Y6V0-3	3	1	0	0	1
QRFPR	1	2	0	0	1
QRICH2	6	2	0	0	1
RAB11FIP1	2	1	1	1	1
RAB11FIP4	1	1	0	0	1
RAB3IL1	1	1	0	0	1
RAB8A	1	1	0	0	1
RAC2	2	1	0	0	1
RAD23A	1	1	0	0	1
RAD51D	1	1	0	0	1
RADIL	1	2	1	0	1
RAG1	1	1	0	1	1
RAG2	2	2	0	0	1
RALGAPA1	1	1	0	0	1
RALGAPB	3	1	0	0	1
RANBP2	1	1	0	0	1
RANBP6	1	0	1	1	1
RAP1GAP	1	1	0	0	1
RAP2B	2	1	0	0	1
RAPGEF1	1	1	0	0	1
RAPGEF2	0	1	1	0	1
RAPGEF6	2	1	0	0	1
RAPH1	2	1	0	0	1
RARB	1	1	0	0	1
RASAL1	1	1	0	0	1
RASAL2	1	2	0	0	1
RASGRF1	1	1	0	0	1
RASGRF2	3	3	0	1	1
RASGRP3	1	1	0	0	1
RB1	5	1	10	34	0.00692921
RBBP7	1	1	0	2	1
RBBP8	0	1	1	0	1
RBFOX1	3	1	0	0	1
RBFOX1_ENST00000311745	2	1	0	0	1
RBL1	6	1	0	0	1
RBM10	0	0	1	1	1
RBM19	4	1	0	0	1
RBM46	1	1	0	0	1
RBM47	1	0	1	1	1
RBM47_ENST00000381793	1	0	2	1	1
RBP3	2	1	1	0	1
RELN	5	2	0	0	1
REPS2	2	0	0	2	0.333333
REST	2	1	3	1	1
RET	29	2	8	0	1
REV3L	1	3	0	0	1
RFC1	1	1	0	0	1
RFC4	1	2	0	0	1
RFWD3	0	1	1	0	1
RFX2	1	0	1	1	1
RFX3	1	1	0	0	1
RGL1	2	1	0	0	1
RGL2	2	0	0	1	0.333333
RGS22	2	1	0	0	1
RGS3	1	1	0	0	1
RGS6	1	2	0	0	1
RGS7	1	1	0	0	1
RGSL1	1	0	1	1	1
RHBDF2	1	0	0	1	1
RIC3	1	1	0	0	1
RICTOR	2	3	0	0	1
RIF1	4	2	0	2	0.428571
RIMBP2	2	2	1	0	1
RIMS1	3	2	2	0	1
RIMS2	6	3	0	0	1
RIN3	1	1	0	0	1
RIOK1	1	1	0	0	1
RIPK4	3	1	0	0	1
RNF113A	1	0	0	1	1
RNF123	1	1	0	0	1
RNF20	3	1	0	0	1
RNF213	5	2	0	0	1
RNPEPL1	1	1	0	0	1
ROBO2	7	1	1	0	1
ROBO4	1	1	0	0	1
ROCK1_ENST00000399799	1	1	0	0	1
ROD1	1	1	0	0	1
ROR1	1	3	0	0	1
ROR2	9	1	0	0	1
RP1	4	3	0	0	1
RP1L1	2	0	1	1	1
RPGRIP1	3	1	0	0	1
RPRD1A	1	1	0	0	1
RPS6KA2	1	0	0	2	0.333333
RPS6KA3	0	1	1	0	1
RPS6KA6	3	1	0	1	0.4
RPS6KC1	1	1	0	0	1
RPS6KL1	1	1	0	0	1
RPTOR	2	1	0	1	1
RREB1	2	2	0	0	1
RRP9	1	0	0	1	1
RSPH10B2	1	1	0	0	1
RSPH6A	1	1	0	0	1
RSPO2	1	2	0	0	1
RTTN	2	1	0	0	1
RUNX1	86	1	45	2	0.28122
RUNX1T1	3	3	0	0	1
RUNX1T1_ENST00000265814	1	2	0	0	1
RYR1	8	0	0	1	0.111111
RYR2	10	2	4	0	1
RYR3	7	1	1	0	1
S100A7A	0	1	1	0	1
S1PR4	1	1	0	0	1
SACS	4	0	0	1	0.2
SAFB	1	1	0	0	1
SAMD15	0	1	1	0	1
SAP130	3	1	0	0	1
SBNO1	4	3	0	0	1
SCAF4	1	1	0	0	1
SCARA3	1	1	0	1	1
SCARF2	1	1	0	0	1
SCGN	1	1	0	0	1
SCN10A	4	1	0	0	1
SCN11A	7	1	2	0	1
SCN1A	6	3	0	1	0.4
SCN2A	1	4	1	1	1
SCN3A	3	2	0	0	1
SCN4A	1	1	1	0	1
SCN5A	4	1	0	0	1
SCN7A_ENST00000409855	1	1	0	0	1
SCNN1B	3	1	1	0	1
SCRIB	3	1	1	0	1
SCUBE1	3	2	0	0	1
SDCBP2	1	0	0	1	1
SEC14L3	2	1	0	0	1
SECISBP2L	3	1	0	0	1
SEMA3B	1	1	1	0	1
SEMA4C	1	0	0	1	1
SEMA4G	1	1	0	0	1
SEMA5B	3	1	0	1	0.4
SEMA5B_ENST00000451055	1	1	0	0	1
SEMA6D	2	1	0	0	1
SEMG1	4	2	0	0	1
SEPHS2	1	1	0	0	1
SERPINA10	1	2	0	0	1
SERPINA12	3	1	0	1	0.4
SERPINA6	1	0	1	1	1
SERPINB7	1	1	0	0	1
SERPINE2	1	1	0	0	1
SETD2	2	2	2	3	1
SETD2_ENST00000409792	1	2	1	0	1
SETDB1	1	1	0	0	1
SF3B1	208	7	0	1	0.037037
SF3B4	1	1	0	0	1
SFMBT2	3	1	3	1	1
SFRP1	1	1	0	0	1
SFTPB	2	0	0	1	0.333333
SGK1	1	1	0	0	1
SGMS2	0	0	1	1	1
SH2D3C	1	1	0	0	1
SH3BP4	0	1	1	0	1
SH3GL2	1	0	0	1	1
SH3GL3	2	1	0	0	1
SH3RF1	2	0	0	1	0.333333
SH3TC1	2	1	0	0	1
SHC3	1	0	0	1	1
SHQ1	2	1	0	0	1
SHROOM2	0	1	1	2	1
SI	1	1	0	0	1
SIDT1	1	1	0	0	1
SIGLEC1	5	4	2	1	1
SIGLEC8	2	0	3	1	1
SIGLEC9	2	1	1	0	1
SIK3	1	1	0	0	1
SIM1	0	2	1	0	0.333333
SIPA1L1	0	1	2	0	0.333333
SIRT5_ENST00000379262	1	1	0	0	1
SIX4	1	1	0	1	1
SKAP1	1	2	0	0	1
SKIV2L	1	2	0	0	1
SLAMF6	3	1	0	0	1
SLC12A4	1	1	0	0	1
SLC12A5	2	2	0	0	1
SLC12A6	4	1	0	0	1
SLC12A7	2	1	0	0	1
SLC13A5	1	1	0	0	1
SLC15A2	1	0	0	1	1
SLC16A9	2	0	0	1	0.333333
SLC17A1	0	1	1	0	1
SLC17A7	1	1	0	0	1
SLC1A6	3	1	0	0	1
SLC1A7	2	1	0	0	1
SLC22A7	1	1	0	0	1
SLC22A9	1	2	0	0	1
SLC24A4	2	1	0	0	1
SLC25A10	1	0	0	1	1
SLC25A13	2	1	0	0	1
SLC25A23	2	1	0	0	1
SLC25A26	1	0	0	1	1
SLC25A33	1	1	0	0	1
SLC25A47	1	1	0	0	1
SLC26A11	1	1	0	0	1
SLC26A4	0	1	2	0	0.333333
SLC26A5	1	1	0	0	1
SLC26A8	1	1	0	0	1
SLC2A10	0	1	1	0	1
SLC2A9_ENST00000264784	1	0	0	1	1
SLC30A8	1	1	0	0	1
SLC33A1	1	1	0	0	1
SLC39A10	1	1	0	0	1
SLC41A2	1	1	0	1	1
SLC43A3	1	1	0	0	1
SLC44A4	2	2	0	0	1
SLC44A5	1	1	1	0	1
SLC4A10	1	1	0	0	1
SLC4A5	3	2	0	0	1
SLC6A18	0	3	1	0	0.25
SLC6A19	2	0	0	1	0.333333
SLC6A3	2	2	0	0	1
SLC6A5	1	1	0	0	1
SLC6A7	1	1	1	0	1
SLC7A11	1	1	0	0	1
SLC7A7	0	1	1	0	1
SLC8A1	3	1	0	0	1
SLC8A3	3	0	1	1	0.4
SLC9A10	1	1	0	0	1
SLC9A11	1	2	0	0	1
SLC9A2	3	1	1	0	1
SLC9A3	1	2	0	0	1
SLCO1B1	0	2	1	0	0.333333
SLCO1B3	2	1	0	0	1
SLCO1C1	1	1	0	0	1
SLCO2A1	1	1	0	0	1
SLCO4C1	3	1	0	0	1
SLIT2	5	0	0	1	0.166667
SLITRK2	1	1	0	0	1
SLITRK4	1	4	0	0	1
SLK	1	1	0	1	1
SLX4	1	1	0	0	1
SMAD4	22	3	91	46	0.0336052
SMARCA2	3	1	0	0	1
SMARCA2_ENST00000349721	2	1	0	0	1
SMARCA4	5	10	6	13	1
SMARCAD1	0	1	1	1	1
SMARCAL1	1	2	0	0	1
SMARCB1	1	1	29	3	0.224599
SMARCC2	2	2	0	0	1
SMC6	2	1	0	0	1
SMG1	2	3	1	1	1
SMG5	1	0	0	1	1
SMG7	3	1	0	0	1
SMO	9	0	1	2	0.0454545
SMYD4	2	1	1	0	1
SNAP25	1	1	0	0	1
[truncated: 397 more rows]
