# Supplementary material for: Different mutational characteristics of TSG in cell lines and surgical specimens
Source: Tumour Biol. 2014 Aug 14;35(11):11311–8. doi: 10.1007/s13277-014-2444-5 (PMC4244698; doi:10.1007/s13277-014-2444-5)
Supplement: Supplementary file 4 — (XLS 216 KB) [file 13277_2014_2444_MOESM4_ESM.xls]

## Sheet: Sheet1
Supplementary Table 4
A complete comparison of homo/heterozygous mutation occurrence (HO/HE) and occurrence of mutations resulting in modified protein or lack of protein (MS/NS) in human cancer cell lines and surgical samples. TS – tumor sample; CL – cell line; MS – mutation resulting in modified protein; NS – mutation resulting in lack of protein; HO – homozygous mutation; HE – heterozygous mutation
Gene name	MS-HE TS	MS-HE CL	NS-HE TS	NS-HE CL	p-value
AARS2	2	1	1	0	1
ABCA1	8	2	0	0	1
ABCA12	4	2	0	0	1
ABCA13	7	1	0	0	1
ABCA3	4	1	0	0	1
ABCA4	2	1	1	0	1
ABCA7	2	2	0	0	1
ABCB1	4	2	0	0	1
ABCB10	1	1	0	0	1
ABCB11	2	0	0	1	0.333333
ABCB6	2	1	0	0	1
ABCB8	2	1	0	0	1
ABCC4	2	1	0	0	1
ABCC6	1	1	1	0	1
ABCC9	1	1	1	0	1
ABCD2	2	1	0	0	1
ABCF2	0	1	1	0	1
ABCF3	1	1	0	0	1
ABL1	14	4	0	0	1
ABL2	2	1	1	0	1
ABLIM2	1	1	0	0	1
ACACB	2	1	0	0	1
ACADM	1	1	0	0	1
ACAP1	2	1	0	0	1
ACAP2	1	1	0	0	1
ACCS	1	2	0	0	1
ACOX3	2	1	0	0	1
ACSL3	1	2	0	0	1
ACSL3_ENST00000357430	1	2	0	0	1
ACSM2A	1	3	0	0	1
ACSS3	1	2	0	0	1
ACTL9	2	1	0	0	1
ACVR1C	1	2	0	0	1
ACY1	1	1	0	0	1
ADAM10	3	1	0	0	1
ADAM12	3	2	0	0	1
ADAM15	3	1	0	0	1
ADAM18	1	1	0	0	1
ADAM19	2	2	0	0	1
ADAM21	1	1	0	0	1
ADAM22	2	2	0	0	1
ADAM23_ENST00000374416	1	1	0	0	1
ADAM29	6	1	0	1	0.25
ADAM30	1	1	0	0	1
ADAM33	0	1	2	1	1
ADAMTS10	4	1	0	0	1
ADAMTS12	1	1	1	0	1
ADAMTS15	2	2	0	0	1
ADAMTS16	1	2	0	0	1
ADAMTS19	1	2	0	0	1
ADAMTS20	6	4	0	1	0.454545
ADAMTS20_ENST00000389420	2	1	1	0	1
ADAMTS5	1	1	0	0	1
ADAMTS6	2	1	0	0	1
ADAMTS6_ENST00000381055	3	1	0	0	1
ADAMTSL3	8	3	2	0	1
ADARB2	3	1	0	0	1
ADAT3	1	1	0	0	1
ADCK2	1	2	0	0	1
ADD3	2	0	0	1	0.333333
ADH1B	1	2	0	0	1
ADNP2	1	2	0	0	1
ADORA1	2	1	0	0	1
AFAP1	1	1	0	0	1
AFAP1L1	1	1	0	0	1
AFAP1L2	1	1	0	0	1
AFF4	1	1	0	0	1
AFM	1	1	0	0	1
AGAP2	4	1	0	0	1
AGBL2	1	1	0	0	1
AGBL5	1	1	0	0	1
AGC1	2	1	0	1	1
AGTPBP1	1	1	1	0	1
AHI1	1	1	0	0	1
AHNAK	6	3	1	0	1
AIF1_ENST00000376051	1	1	0	0	1
AIM1	5	0	0	1	0.166667
AIM2	1	1	0	0	1
AKAP1	1	1	0	0	1
AKAP11	1	1	0	0	1
AKAP12	1	3	0	0	1
AKAP13	2	3	1	0	1
AKAP6	5	1	2	0	1
AKAP9	4	2	4	1	1
AKR1C4	1	1	0	0	1
AKT1	17	1	0	0	1
ALDH2	2	1	0	0	1
ALDH3B2	1	1	0	0	1
ALDH8A1	3	1	0	0	1
ALDOA	1	1	0	0	1
ALK	41	5	1	0	1
ALOX5	1	1	0	0	1
ALPK2	2	1	0	1	1
ALPK3	4	4	0	0	1
ALS2	1	1	0	0	1
ALS2CL	3	2	1	0	1
AMBRA1	1	1	1	0	1
AMIGO1	1	1	0	0	1
AMOTL2	1	1	0	0	1
ANAPC4	1	2	0	0	1
ANGPT1	1	2	0	0	1
ANK1	4	4	0	0	1
ANK2	10	2	1	0	1
ANK3	4	3	1	1	1
ANK3_ENST00000355288	1	0	0	1	1
ANKK1	1	1	0	0	1
ANKMY1	1	1	0	0	1
ANKRD11	2	3	0	0	1
ANKRD13B	1	1	0	0	1
ANKRD17	2	1	0	0	1
ANKRD18A	1	1	0	0	1
ANKRD30A	1	1	0	0	1
ANKRD35	1	0	0	1	1
ANKRD50	3	1	0	0	1
ANKRD55	1	1	0	0	1
ANKRD6	2	1	0	0	1
ANO3	1	1	0	0	1
ANO4	4	1	1	0	1
ANO5	4	1	1	0	1
ANO9	1	2	0	0	1
AOC3	3	3	0	0	1
APAF1	1	1	0	0	1
APBB1	1	1	0	0	1
APBB1IP	1	3	0	0	1
APC	17	3	55	6	0.682272
APC2	1	3	0	0	1
APLF	0	1	1	0	1
APLP2	2	1	0	0	1
APOB	11	2	2	2	0.218908
AQP8	1	1	0	0	1
ARAP2	2	2	0	0	1
ARAP3	1	2	0	2	1
ARFGEF1	1	3	0	0	1
ARFGEF2	3	2	0	1	1
ARFRP1	1	1	0	0	1
ARHGAP10	3	2	0	0	1
ARHGAP11A	0	2	1	0	0.333333
ARHGAP18	2	1	0	0	1
ARHGAP21	2	0	0	1	0.333333
ARHGAP25	0	2	1	0	0.333333
ARHGAP9	1	1	0	0	1
ARHGEF1	1	1	0	0	1
ARHGEF10_ENST00000398564	3	1	0	0	1
ARHGEF11	4	2	0	0	1
ARHGEF15	1	1	0	0	1
ARHGEF4	1	2	0	0	1
ARID1A	5	1	17	6	1
ARID1B	2	1	0	0	1
ARID2	1	1	3	0	0.4
ARNT2	3	1	0	0	1
ARPP21	1	1	1	0	1
ASAP2	1	1	0	0	1
ASB4	2	1	0	0	1
ASH1L	7	1	0	0	1
ASL	1	1	0	0	1
ASPM	2	0	0	2	0.333333
ASTN1	6	1	0	0	1
ASTN2	2	1	0	0	1
ASXL1	35	0	170	6	0.592296
ATHL1	3	1	0	0	1
ATM	29	1	7	0	1
ATN1	1	1	0	0	1
ATP10A	2	1	0	0	1
ATP10B	3	1	0	0	1
ATP11A	2	1	0	0	1
ATP11C	1	1	0	0	1
ATP12A	3	1	0	0	1
ATP13A4	2	2	0	0	1
ATP13A5	6	0	1	2	0.0833333
ATP1A2	4	1	0	0	1
ATP2A3	1	1	0	0	1
ATP2B1	1	1	0	0	1
ATP8A1	3	1	0	0	1
ATR	4	2	3	0	0.5
ATXN1	2	1	0	0	1
AURKA	2	1	0	0	1
AURKC	1	1	0	0	1
AXDND1	3	1	0	0	1
AXIN1	13	1	4	0	1
AXIN2	2	1	0	0	1
AXL	2	2	0	0	1
AZU1	1	1	0	0	1
B3GALT4	1	1	1	0	1
B3GNTL1	1	1	0	0	1
BAAT	1	1	0	0	1
BACH2	2	1	0	0	1
BAG5	1	1	0	0	1
BAI1	3	0	0	1	0.25
BAI3	5	5	0	0	1
BAIAP2L2	1	1	0	0	1
BAP1	1	0	2	4	0.428571
BAX	1	1	1	0	1
BAZ1B	1	0	0	1	1
BBS9	1	2	0	0	1
BBS9_ENST00000242067	1	1	0	0	1
BCAR1	3	1	0	0	1
BCAS1	2	1	0	0	1
BCHE	2	1	0	0	1
BCL11A	7	2	0	0	1
BCL11B	2	2	0	0	1
BCL2L13	1	1	0	0	1
BCL6	2	1	1	0	1
BCL9_ENST00000234739	1	1	0	0	1
BCORL1	0	1	1	0	1
BGN	1	1	0	0	1
BICD2	1	1	0	0	1
BIN1	2	1	0	0	1
BIRC6	3	5	0	1	1
BMP6	1	1	0	0	1
BMPR1B	3	1	0	0	1
BNC1	1	1	0	0	1
BOC	4	2	0	0	1
BOD1L	4	1	0	0	1
BPIL1	2	1	0	0	1
BPIL2	1	1	0	0	1
BPIL3	1	1	0	0	1
BRAF	1911	167	2	0	1
BRCA1	4	1	1	0	1
BRCA2	6	0	2	3	0.0606061
BRCA2_ENST00000544455	1	0	1	1	1
BRCC3	0	1	1	0	1
BRE	0	1	1	0	1
BRSK1	2	1	0	0	1
BSN	3	3	0	0	1
BTBD11	4	1	0	0	1
BUD13	1	2	0	0	1
BZRAP1	1	1	0	0	1
C10orf137	3	1	2	0	1
C11orf30	1	1	0	0	1
C12orf12	1	1	0	0	1
C12orf35	1	1	0	0	1
C13orf26	1	1	0	0	1
C14orf101	2	0	0	1	0.333333
C14orf102	1	1	0	0	1
C14orf21	3	2	0	0	1
C14orf39	3	1	0	0	1
C17orf47	1	1	0	0	1
C17orf57	1	1	0	0	1
C18orf1	3	1	0	0	1
C1orf101	1	1	0	0	1
C1orf114	0	1	1	0	1
C1orf168	2	1	0	0	1
C1orf173	3	2	0	0	1
C1orf65	2	2	0	0	1
C20orf3	1	1	0	0	1
C2CD3	1	2	1	0	1
C2orf44	1	1	0	1	1
C3	4	1	1	0	1
C4orf21	2	1	0	0	1
C4orf21_ENST00000505019	1	1	0	0	1
C5	1	1	0	0	1
C5orf34	1	1	0	0	1
C6	4	1	0	0	1
C6orf103	1	1	0	0	1
C6orf168	1	1	0	0	1
C6orf174	1	1	0	0	1
C6orf222	1	1	0	0	1
C7orf16	2	1	0	0	1
C7orf30	1	1	0	0	1
C7orf31	2	1	0	0	1
C7orf58	2	1	0	0	1
C8orf47	1	2	0	0	1
CA10	2	1	0	0	1
CABS1	2	1	0	0	1
CACNA1A_ENST00000357018	1	1	1	0	1
CACNA1B	3	1	0	0	1
CACNA1F	2	2	0	0	1
CACNA2D3	4	1	0	0	1
CACNB2	1	1	0	0	1
CAD	2	3	0	0	1
CADM3	3	1	0	0	1
CADM4	1	1	0	0	1
CADPS	1	2	0	0	1
CALCR	1	0	0	1	1
CAMSAP1	2	1	0	0	1
CAPN11	1	1	0	0	1
CAPN12	1	1	0	0	1
CAPN9	1	1	0	0	1
CARD6	2	1	0	0	1
CASP14	1	1	0	0	1
CASP4	1	1	0	0	1
CASP8_ENST00000358485	1	1	0	0	1
CASP9	2	1	0	0	1
CAST	2	1	0	0	1
CATSPERB	3	1	0	0	1
CBFA2T2	1	1	0	0	1
CBLB	3	1	0	0	1
CBLL1	2	1	0	0	1
CCBE1	1	1	1	0	1
CCDC108	3	1	0	0	1
CCDC114	1	1	0	0	1
CCDC141	2	1	0	0	1
CCDC146	1	1	1	0	1
CCDC147	1	2	0	0	1
CCDC18	0	2	1	0	0.333333
CCDC37	1	1	0	0	1
CCDC63	8	1	0	0	1
CCDC68	2	1	0	0	1
CCDC76	1	1	0	0	1
CCDC78	0	1	1	0	1
CCKBR	1	1	0	0	1
CCNB3	1	2	0	0	1
CCNL1	1	1	0	0	1
CCR1	1	1	0	0	1
CD19	1	1	0	0	1
CD1A	3	1	0	0	1
CD2	1	1	0	0	1
CD207	1	1	0	0	1
CD300A	1	2	0	0	1
CD300E	3	1	0	0	1
CD46	1	2	0	0	1
CD86	0	1	2	0	0.333333
CD93	1	1	0	0	1
CDC42BPA	6	3	1	0	1
CDC42BPA_ENST00000366769	2	2	0	0	1
CDC42BPB	0	1	1	0	1
CDC45	2	1	0	0	1
CDCP1	3	1	0	0	1
CDH1	7	3	3	0	0.527972
CDH10	5	2	0	1	0.375
CDH11	5	1	0	0	1
CDH17	2	1	0	0	1
CDH19	1	1	0	0	1
CDH2	2	1	0	0	1
CDH20	2	1	0	0	1
CDH23	5	1	0	0	1
CDH5	2	1	0	0	1
CDH8	4	1	0	1	0.333333
CDHR2	1	1	0	0	1
CDK15	1	1	0	0	1
CDK7_ENST00000256443	1	1	0	0	1
CDKL2	1	2	0	2	1
CDKL5	1	2	0	0	1
CDKN2A	66	3	33	1	1
CDO1	2	1	0	0	1
CEACAM20	1	1	0	0	1
CEACAM3	1	1	0	0	1
CEBPA	146	1	152	1	1
CECR2	3	1	0	0	1
CELA1	1	1	0	0	1
CELSR1	1	2	0	0	1
CELSR3	3	1	0	0	1
CENPE	1	3	0	0	1
CEP192	1	1	0	0	1
CERK	1	1	0	0	1
CES1_ENST00000360526	1	0	0	1	1
CETP	1	2	0	0	1
CFHR4	1	1	0	0	1
CFHR5	1	1	0	0	1
CFP	1	0	0	1	1
CGN	1	1	0	0	1
CGNL1	5	1	0	0	1
CHD2	1	1	0	0	1
CHD3	2	1	0	0	1
CHD5	4	2	0	0	1
CHD5_ENST00000262450	3	1	0	0	1
CHD6	4	2	0	0	1
CHD7	2	4	0	0	1
CHD8	2	3	1	1	1
CHD9	1	2	2	0	0.4
CHRM2	3	1	0	0	1
CHRM3	1	1	1	0	1
CHRND	2	1	0	0	1
CHST8	2	2	0	0	1
CIC	3	1	3	0	1
CIDEC	1	1	0	0	1
CILP	1	2	1	0	1
CLASRP	2	1	0	1	1
CLCA2	2	2	0	0	1
CLCN1	2	2	0	0	1
CLCN3	0	1	1	0	1
CLEC14A	1	1	0	0	1
CLIP1	1	1	0	0	1
CLPTM1L	1	1	0	0	1
CLSPN	1	2	1	1	1
CLSTN2	4	1	0	0	1
CLUAP1	1	1	0	0	1
CMAS	2	1	0	0	1
CMYA5	2	1	0	0	1
CNGB1	1	1	0	0	1
CNKSR3	1	1	0	0	1
CNNM4	0	1	1	0	1
CNRIP1	1	1	0	0	1
CNTLN	2	0	1	1	1
CNTN1	2	1	0	0	1
CNTN3	3	1	0	0	1
CNTN4	2	2	0	2	0.466667
CNTN4_ENST00000418658	1	0	0	2	0.333333
CNTN6	8	1	1	0	1
CNTNAP2	3	1	0	1	0.4
CNTNAP4	2	1	0	0	1
COBLL1	2	1	0	0	1
COG2	1	1	0	0	1
COL11A1	5	1	0	0	1
COL12A1	3	0	0	1	0.25
COL14A1	3	1	0	0	1
COL17A1	1	2	0	0	1
COL19A1	3	2	0	0	1
COL1A1	4	2	1	0	1
COL1A2	3	1	0	0	1
COL22A1	3	1	0	0	1
COL3A1	7	1	1	0	1
COL4A1	1	2	0	1	1
COL4A4	4	2	0	0	1
COL4A5	2	1	0	0	1
COL5A3	1	2	0	0	1
COL6A3	6	3	0	0	1
COL7A1	5	3	0	0	1
COL9A1	1	2	0	0	1
COLEC11	1	1	0	0	1
COPS7B	1	1	0	0	1
COQ9	1	1	0	0	1
CORO7	1	1	0	0	1
CPA3	1	0	0	1	1
CPAMD8	6	2	0	0	1
CPNE6	1	1	0	0	1
CPS1	2	0	0	1	0.333333
CPZ	1	1	0	0	1
CR2	3	3	0	0	1
CRB1	3	1	0	0	1
CREBBP	30	4	5	2	0.267702
CRHR2	2	1	0	0	1
CRISP3	1	1	0	0	1
CRISPLD1	0	1	1	0	1
CRNKL1	1	1	0	0	1
CROCC	1	1	0	0	1
CRSP3	1	1	1	0	1
CRX	2	1	0	0	1
CSF2RB	2	1	0	0	1
CSMD1	3	1	0	0	1
CSMD2	6	1	0	0	1
CSMD3	7	6	1	0	1
CSNK1A1L	1	1	0	0	1
CSPG4	1	1	0	0	1
CSPP1	2	1	0	0	1
CSRNP3	1	1	0	0	1
CST11	0	1	1	0	1
CTC1	1	1	0	0	1
CTIF	1	3	0	0	1
CTNNA1	2	1	0	2	0.4
CTNNA2	2	5	0	0	1
CTNNA2_ENST00000466387	8	1	0	0	1
CTNNA3	2	1	1	1	1
CTNNB1	612	22	3	0	1
CTNND2	3	5	1	0	0.444444
CTSC	1	1	1	0	1
CTTN	4	1	0	0	1
CUBN	6	1	0	0	1
CUL3	1	1	0	0	1
CUL4B	1	1	0	0	1
CUL9	2	1	0	0	1
CUX1	1	1	0	0	1
CUX1_ENST00000292538	1	2	1	0	1
CUX2	2	1	0	0	1
CXCR7	0	1	1	0	1
CXXC1	1	1	0	0	1
CXorf22	1	1	0	0	1
CXorf57	1	1	0	0	1
CYB5D1	1	1	0	0	1
CYB5R4	1	1	0	0	1
CYBB	1	0	0	1	1
CYP1A1	1	2	1	0	1
CYP2C18	1	1	1	0	1
CYP3A7	1	1	0	0	1
CYP4A11	2	1	0	0	1
CYP4A22	1	1	0	0	1
DAB2	2	2	0	0	1
DACH1	0	1	1	0	1
DARC	1	1	0	0	1
DBN1	2	1	0	0	1
DBT	1	1	0	0	1
DCAF12L2	2	1	0	0	1
DCAF4L2	2	1	0	0	1
DCAF8L2	1	1	0	0	1
DCC	2	1	0	0	1
DCHS1	2	1	0	0	1
DCHS2	2	1	0	0	1
DCLK1	1	1	0	0	1
DCLK3	1	1	0	0	1
DCLRE1A	1	1	0	0	1
DCN	0	2	2	0	0.333333
DCST1	2	1	0	0	1
DCT	1	2	0	0	1
DCTN1	1	1	0	0	1
DDI1	2	1	0	0	1
DDIT3	2	2	0	0	1
DDX20	1	1	0	0	1
DDX23	1	1	0	0	1
DDX3X	1	1	0	0	1
DDX42	1	1	0	0	1
DDX43	2	1	0	0	1
DDX46	1	1	0	0	1
DDX51	1	1	0	0	1
DDX54	1	1	0	0	1
DDX58	2	1	0	0	1
DDX59	1	1	0	0	1
DENND4A	1	1	0	0	1
DEPDC5	2	1	2	0	1
DES	2	1	0	0	1
DGKD	3	2	0	0	1
DGKE	1	2	0	0	1
DGKG	0	2	1	0	0.333333
DGKI	1	1	0	0	1
DGKZ	1	1	0	0	1
DHX29	1	1	0	0	1
DHX30	2	1	0	0	1
DHX33	2	1	0	0	1
DHX36	1	1	0	0	1
DIAPH2	1	1	0	0	1
DICER1	0	3	1	0	0.25
DIP2C	1	2	3	0	0.4
DKK2	3	2	0	0	1
DKK3	1	0	0	1	1
DLC1	2	1	0	0	1
DLEC1	3	3	0	0	1
DLG3	1	1	0	0	1
DLGAP1	1	1	0	0	1
DLGAP4	1	2	0	0	1
DMD	4	1	0	0	1
DMD_ENST00000378687	5	3	0	0	1
DNAH1	4	1	0	0	1
DNAH17	2	1	0	0	1
DNAH5	7	2	2	0	1
DNAH6	1	1	0	0	1
DNAH8	7	4	0	0	1
DNAH8_ENST00000359357	5	1	0	0	1
DNAH9	11	2	0	0	1
DNAJC10	1	1	1	0	1
DNAJC13	1	1	0	0	1
DNAJC21	1	1	0	0	1
DNAJC24	1	0	0	1	1
DNAJC6	1	1	0	0	1
DNMT1	1	1	0	0	1
DNMT3A	145	2	16	0	1
DOCK1	4	1	0	0	1
DOCK2	2	3	0	0	1
DOK6	1	1	0	0	1
DOPEY1	1	1	1	0	1
DPAGT1	1	1	0	0	1
DPP10	3	2	0	1	1
DPP3	1	1	0	0	1
DPP6	2	4	1	0	0.428571
DPYD	3	2	0	0	1
DRD2	1	1	0	0	1
DRD3	1	1	0	0	1
DSC1	1	5	0	0	1
DSC1_ENST00000257198	1	5	0	0	1
DSEL	3	1	0	0	1
DSG2	6	1	0	0	1
DSG3	4	2	1	0	1
DSP	3	1	0	1	0.4
DUOX2	2	3	0	0	1
DUSP22	1	1	0	0	1
DUSP27	1	1	0	0	1
DVL3	1	1	0	0	1
DYRK3	1	2	0	0	1
DYSF	2	2	0	0	1
E2F7	1	1	0	0	1
EBF3	1	1	0	0	1
ECD	1	1	0	0	1
ECT2	1	2	0	0	1
EDEM1	1	1	0	0	1
EDG6	1	1	0	0	1
EFCAB6	2	0	0	1	0.333333
EFEMP1	3	0	0	1	0.25
EFR3A	1	1	0	1	1
EGFL4	1	1	0	0	1
EGFL6	1	2	0	0	1
EGFR	627	22	2	0	1
EHBP1	1	1	0	0	1
EHMT1	2	2	0	0	1
EIF3A	1	1	0	0	1
EIF3M	2	1	0	0	1
EIF4A2	1	1	0	0	1
EIF4G1	3	1	1	0	1
EIF5	1	1	0	0	1
ELN	4	1	0	0	1
EME2	2	1	0	0	1
EML1	2	2	0	0	1
EMR2	1	2	0	0	1
EMR3	1	1	0	0	1
ENAM_ENST00000396073	0	1	1	0	1
ENDOU	2	0	0	1	0.333333
ENPEP	1	1	0	0	1
ENPP1	0	0	1	1	1
ENPP3	2	1	0	0	1
ENSG00000176937	1	1	0	0	1
EP300	3	4	0	4	0.236364
EPAS1	1	1	0	0	1
EPB41L2	2	1	0	0	1
EPG5	6	1	0	0	1
EPHA1	1	1	0	0	1
EPHA10	1	3	0	0	1
EPHA2	4	1	1	0	1
EPHA3	13	4	0	0	1
EPHA4	3	2	1	0	1
EPHA6	3	1	0	0	1
EPHA7	9	4	2	0	1
EPHA8	3	1	0	0	1
EPHB1	8	1	0	0	1
EPHB6	10	1	0	0	1
EPHX2	1	1	0	0	1
EPPK1	2	1	1	0	1
EPS8L2	1	1	1	0	1
ERBB2	58	2	3	0	1
ERBB2IP	0	2	1	0	0.333333
ERBB4	9	1	0	0	1
ERC1	1	1	0	0	1
ERCC3	0	1	1	0	1
EREG	1	1	0	0	1
ERF	1	1	0	0	1
ERI2	1	1	0	0	1
ERN1	1	1	0	0	1
ERN2_ENST00000256797	2	1	0	0	1
ERP27	1	1	0	0	1
ESPL1	1	2	0	0	1
ESRRG	1	1	0	0	1
ETFDH	2	1	0	0	1
ETS1	1	0	0	1	1
ETV1	1	1	0	0	1
ETV3L	1	1	0	0	1
EVC2	3	2	0	0	1
EXOC1	1	1	0	0	1
EXOC3L1	1	1	0	0	1
EXOC4	1	1	2	0	1
EXOC6_ENST00000371552	1	1	0	0	1
EXPH5	2	1	1	0	1
EYA1	4	0	0	1	0.2
EYA4	1	1	0	0	1
EZH2	117	10	23	0	0.361533
F5	6	1	0	0	1
F8	4	1	1	1	1
F8_ENST00000360256	3	0	0	1	0.25
FAIM2	1	1	0	0	1
FAM102B	1	1	0	0	1
FAM107B	2	1	0	0	1
FAM117A	0	1	1	0	1
FAM123B	2	1	14	0	0.176471
FAM134B	1	1	0	0	1
FAM135B	1	1	0	0	1
FAM13A	1	1	0	0	1
FAM160A2	2	1	0	0	1
FAM161B	2	1	0	0	1
FAM171A1	2	1	0	0	1
FAM171B	3	3	0	0	1
FAM184A	4	1	0	0	1
FAM194A	2	0	0	1	0.333333
FAM19A2	1	1	0	0	1
FAM22G	1	1	0	0	1
FAM5C	3	2	0	0	1
FAM71B	1	2	0	0	1
FAM73A	1	1	0	0	1
FAM83B	1	1	0	1	1
FANCD2	0	0	2	1	1
FASTKD3	1	2	0	0	1
FAT2	1	1	1	0	1
FAT4	9	5	0	0	1
FAT4_ENST00000394329	8	4	0	0	1
FBN1	3	2	0	0	1
FBN2	9	2	1	0	1
FBN2_ENST00000508053	4	2	0	0	1
FBN3	4	2	0	0	1
FBXO30	1	2	0	0	1
FBXO38	2	1	0	0	1
FBXO40	2	4	0	0	1
FBXW7	42	34	8	7	1
FCER1A	2	1	1	0	1
FCRL3	1	4	0	0	1
FCRL5	1	2	0	0	1
FER	1	2	0	0	1
FERMT1	1	2	0	0	1
FGF3	1	1	0	0	1
FGFR1	4	2	0	0	1
FGFR1_ENST00000425967	0	1	2	0	0.333333
FGFR2	22	17	1	0	1
FGFR3	114	5	0	0	1
FGFR4	7	1	1	0	1
FGFR4_ENST00000292408	3	1	2	0	1
FHOD3	2	2	0	0	1
FILIP1	3	1	1	0	1
FLG	8	3	0	0	1
FLG2	6	3	1	1	1
FLNB	5	2	1	0	1
FLNC	1	1	1	0	1
FLRT2	2	1	0	0	1
FLT1	9	2	1	0	1
FLT3	447	5	1	0	1
FLT3LG	1	2	0	0	1
FLT4	3	3	0	0	1
FLT4_ENST00000261937	4	2	0	0	1
FMN2	7	3	0	0	1
FMOD	1	1	0	0	1
FN1	7	2	0	1	0.3
FNDC3B	4	1	0	0	1
FNDC9	2	1	0	0	1
FNIP1	1	1	0	0	1
FOXL2	210	1	0	0	1
FOXM1	1	1	0	0	1
FOXN3	1	1	0	0	1
FOXP2	1	2	0	1	1
FOXP4	0	1	1	0	1
FOXRED2	1	1	0	0	1
FREM1	4	1	0	0	1
FREM2	5	2	0	0	1
FRMPD1	2	2	0	0	1
FRMPD4	2	2	0	0	1
FRZB	2	1	0	0	1
FSCB	5	2	0	0	1
FSIP1	1	1	0	0	1
FSTL5	1	0	0	1	1
FTCD	0	1	1	0	1
FTSJD2	1	1	0	0	1
FUT9	1	1	0	0	1
FYN	0	1	1	0	1
FZD3	1	1	0	0	1
G3BP2	1	1	0	0	1
G6PC	1	1	1	0	1
GAB1	3	2	0	0	1
GABRA1	2	2	0	0	1
GABRA4	2	1	0	0	1
GABRA6	3	1	0	0	1
GABRD	1	1	0	0	1
GABRG1	0	0	1	1	1
GABRG2	1	1	0	0	1
GABRQ	2	1	0	0	1
GABRR1	2	1	0	0	1
GALNS	1	1	0	0	1
GALNT13	4	2	0	0	1
GALNT5	4	3	0	0	1
GANAB	2	1	0	0	1
GAPVD1	1	1	0	0	1
GAS2	1	1	0	0	1
GAS2L2	2	1	0	0	1
GAS2L3	2	1	1	0	1
GATA2	9	2	0	0	1
GATA3	11	0	7	1	0.421053
GBP3	1	1	0	0	1
GCC1	1	1	0	0	1
GCK	2	3	0	0	1
GDA	1	0	0	1	1
GDF3	2	2	0	0	1
GDF9	2	2	0	0	1
GEMIN5	1	0	0	1	1
GEN1	2	1	2	1	1
GGA1	1	1	0	0	1
GGA3	1	1	0	0	1
GIGYF1	1	1	0	0	1
GIGYF2	2	2	0	0	1
GIMAP1	1	2	0	0	1
GIMAP8	4	1	0	0	1
GJA8	1	1	0	0	1
GJD4	2	1	0	0	1
GLB1L2	4	1	0	0	1
GLI1	4	2	0	0	1
GLI2	1	2	0	0	1
GLI3	2	4	0	0	1
GLIPR1	1	0	0	1	1
GLP1R	2	1	0	0	1
GLRA1	1	1	0	0	1
GLT25D2	1	2	0	0	1
GMPPA_ENST00000373924	1	1	0	0	1
GNA11	6	2	0	0	1
GNAQ	41	4	0	0	1
GNAS	180	1	0	0	1
GNAS_NM_016592_1	3	1	1	0	1
GNL2	2	1	0	0	1
GNL3L	1	1	0	0	1
GNPTAB	1	1	0	0	1
GOLGB1	3	1	1	0	1
GOLIM4	1	1	0	0	1
GP5	1	1	0	0	1
GPATCH1	1	1	0	0	1
GPATCH4	2	2	0	0	1
GPNMB	2	1	0	0	1
GPR112	4	1	1	0	1
GPR113	1	1	1	0	1
GPR115	2	1	2	0	1
GPR124	0	1	2	0	0.333333
GPR133	6	1	0	0	1
GPR142	1	1	0	1	1
GPR158	2	1	1	0	1
GPR45	2	1	0	0	1
GPR98	5	1	0	0	1
GRB14	2	1	1	0	1
GRIA2	2	2	0	0	1
GRIA2_ENST00000264426	1	2	0	0	1
GRIA3	1	1	0	0	1
GRIA3_ENST00000264357	1	1	0	0	1
GRIA4	4	2	1	0	1
GRIA4_ENST00000393127	3	1	0	0	1
GRID1	2	1	0	0	1
GRIK2	0	4	1	0	0.2
GRIK2_ENST00000421544	1	2	1	0	1
GRIK3	2	2	0	0	1
GRIN2A	27	3	5	0	1
GRIN2B	2	3	0	0	1
GRIN2D	4	2	0	0	1
GRIN3A	2	1	0	0	1
GRK7	1	1	1	0	1
GRM1	6	1	0	0	1
GRM3	6	1	0	0	1
GRM6	2	1	0	0	1
GRM7	1	1	0	0	1
GSDMC	2	1	0	1	1
GTF2A2	1	1	0	0	1
GTF3C3	4	0	0	1	0.2
GTF3C4	1	1	0	0	1
GUCA1B	1	1	0	0	1
GUCY1A2	1	3	3	0	0.142857
GYPA	2	1	0	0	1
HAPLN1	1	1	2	0	1
HBG2	1	1	0	0	1
HBXIP	0	1	1	0	1
HDAC9	2	1	0	0	1
HDLBP	1	1	1	0	1
HEATR5B	1	2	0	0	1
HEATR8	1	1	0	0	1
HECW1	2	1	0	0	1
HECW2	3	2	0	1	1
HELQ	1	1	0	1	1
HELZ	1	0	0	1	1
HEPACAM	1	1	1	0	1
HEPH	1	1	0	0	1
HERC2	3	3	1	0	1
HESX1	1	1	0	0	1
HGF	1	1	1	0	1
HHIP	2	1	1	0	1
HHIPL2	2	1	0	0	1
HIF3A	1	1	0	0	1
HIP1	3	1	0	0	1
HIPK3	2	1	0	0	1
HIPK4	1	1	0	0	1
HIST1H2BD	1	1	0	0	1
HIVEP1	2	0	0	1	0.333333
HIVEP3	2	1	0	0	1
HLA-C	1	1	0	0	1
HLCS	1	1	0	0	1
HMCN1	8	2	2	0	1
HMGCLL1	1	1	0	0	1
HMGXB4	1	2	0	0	1
HNF1B	1	1	0	0	1
HNRPLL	1	1	0	0	1
HOXA3	1	1	0	0	1
HOXC9	1	1	0	0	1
HPS5	2	1	0	0	1
HRAS	29	7	0	0	1
HRG	2	1	0	0	1
HRNR	1	1	0	0	1
HSD17B8	1	1	0	0	1
HSPA1L	2	1	0	0	1
HSPA2	1	1	0	0	1
HSPG2	2	4	0	0	1
HTN1	1	0	0	1	1
HTR1E	2	1	0	0	1
HTR3C	2	1	0	0	1
HTR5A	1	1	0	0	1
HUWE1	2	2	0	0	1
HYDIN	1	1	0	0	1
HYDIN_ENST00000316490	1	1	0	0	1
IARS	1	1	0	0	1
ICAM5	1	1	0	0	1
IDH1	1666	5	1	2	4.49006e-05
IDH2	396	2	0	0	1
IFIH1	1	1	0	0	1
IFLTD1	1	1	0	0	1
IFT140	1	2	0	0	1
IKBKAP	3	1	0	0	1
IKBKB	0	2	1	1	1
IKBKE	1	2	0	0	1
IKZF1	155	1	5	0	1
IKZF3	0	2	1	0	0.333333
IL13	1	2	0	0	1
IL16	2	2	0	0	1
IL18RAP	3	1	0	0	1
IL1RL1	2	1	0	0	1
IL4R	1	1	0	0	1
IL7R	53	1	0	0	1
ILK_ENST00000299421	1	0	0	1	1
IMMT	1	1	0	0	1
IMP5	2	1	0	0	1
IMPA1	1	1	0	0	1
IMPA2	1	1	0	0	1
IMPDH1	3	1	0	0	1
INADL	3	2	1	0	1
INHBE	2	2	0	0	1
INO80	2	1	0	0	1
INOC1	2	1	0	0	1
INPPL1	1	2	0	0	1
INSRR	9	1	0	0	1
INSRR_ENST00000368195	4	1	0	0	1
INTS9	1	1	0	0	1
IPO13	2	1	0	0	1
IPO8	1	1	0	0	1
IQGAP2	2	1	0	0	1
IQSEC3	1	1	0	0	1
IQUB	1	1	0	0	1
IRS2	2	2	0	0	1
IRS4	2	2	0	0	1
ITGA10	1	1	0	0	1
ITGA11	1	1	0	0	1
ITGA2	2	1	0	0	1
ITGA4	1	1	0	1	1
ITGA6	1	0	0	1	1
ITGA7	2	2	0	0	1
ITGA8	1	2	0	0	1
ITGAE	3	1	0	0	1
ITGAL	2	1	0	0	1
ITGAV	2	1	1	0	1
ITGB2	1	1	0	1	1
ITGB7	1	1	0	0	1
ITGB8	1	1	0	0	1
ITGBL1	1	1	0	0	1
ITIH1	1	1	0	0	1
ITIH4	4	1	0	0	1
ITIH5L	1	1	0	0	1
ITK	3	2	0	0	1
ITPR1	2	3	1	0	1
ITPR2	1	2	0	0	1
ITSN2	1	0	0	1	1
JAG1	1	1	2	0	1
JAK1	27	0	1	1	0.0689655
JAK2	3703	2	2	0	1
JAK3	34	2	0	0	1
JAKMIP1	3	2	0	0	1
JAKMIP1_ENST00000409021	1	1	0	0	1
JAKMIP2	2	2	0	0	1
JARID2	1	1	0	0	1
JMJD7-PLA2G4B	1	1	0	0	1
KALRN	3	1	0	0	1
KANK4	3	1	1	0	1
KAT2B	4	1	0	0	1
KCNA5	1	1	0	0	1
KCNA6	2	1	0	0	1
KCNC2	2	2	0	1	1
KCNC4	1	1	0	0	1
KCNH5	2	4	0	0	1
KCNH6	1	1	0	0	1
KCNH7	1	1	0	0	1
KCNIP1	2	1	0	0	1
KCNJ12	2	2	0	0	1
KCNJ15	5	2	0	0	1
KCNJ8	1	2	0	0	1
KCNK16	1	1	0	0	1
KCNK17	1	1	0	0	1
KCNK5	2	1	0	0	1
KCNMA1	1	1	0	0	1
KCNQ3	4	0	0	2	0.0666667
KCNS3	1	1	0	0	1
KCNT1	1	2	0	0	1
KCNT2	1	2	0	0	1
KCNV1	1	1	0	0	1
KCNV2	1	1	0	0	1
KDM1B	1	1	0	0	1
KDM3A	3	1	0	0	1
KDM3B	2	2	1	0	1
KDM5B	0	2	1	0	0.333333
KDM6A	1	0	1	3	0.4
KDM6B	2	2	1	0	1
KDR	12	4	1	0	1
KEAP1	1	1	0	0	1
KHDRBS2	6	4	0	0	1
KHSRP	1	1	0	0	1
KIAA0284	0	1	1	0	1
KIAA0319L	1	1	0	0	1
KIAA0355	1	0	0	1	1
KIAA0556	2	1	0	0	1
KIAA0556_ENST00000261588	2	1	0	0	1
KIAA0664	1	1	0	0	1
KIAA0922	2	1	0	0	1
KIAA1024	2	2	0	0	1
KIAA1267	1	1	1	0	1
KIAA1324	1	1	0	0	1
KIAA1377	4	1	0	0	1
KIAA1409	5	1	0	0	1
KIAA1429	1	1	1	0	1
KIAA1467	2	0	0	1	0.333333
KIAA1529	1	2	0	0	1
KIAA1671	1	1	0	0	1
KIAA1755	1	1	0	0	1
KIAA1797	2	1	0	0	1
KIF16B	0	3	1	0	0.25
KIF1A	1	1	0	0	1
KIF1B	0	1	1	0	1
KIF21A	1	3	0	0	1
KIF21B	1	1	1	0	1
KIF2B	2	1	0	0	1
KIF3A	1	1	0	0	1
KIF6	4	2	0	0	1
KIF6_ENST00000287152	4	1	0	0	1
KIFAP3	2	0	0	1	0.333333
KIFC3	1	1	0	0	1
KIR3DL2	1	1	0	0	1
KIT	654	8	7	0	1
KL	0	1	1	0	1
KLF5	1	1	0	0	1
KLK10	1	1	0	0	1
KLK13	1	1	0	0	1
KLKB1	1	1	0	0	1
KLKB1_ENST00000264690	2	1	0	0	1
KNTC1	1	1	1	1	1
KPNA5	1	1	0	0	1
KPRP	0	1	1	0	1
KRAS	937	104	2	0	1
KRIT1	1	1	0	0	1
KRT13	2	1	0	0	1
KRT38	1	1	0	0	1
KRT73	2	1	0	0	1
KRT76	1	1	0	0	1
KRT83	1	2	0	0	1
KRT9	2	1	0	0	1
KRTAP10-8	1	1	0	0	1
KSR2	3	2	0	0	1
KTN1	2	1	0	0	1
L3MBTL3	2	2	0	0	1
LAMA1	6	2	0	1	0.333333
LAMA2	2	1	1	0	1
LAMA3	2	1	1	0	1
LAMA4	1	1	0	0	1
LAMB1	3	1	0	0	1
LAMB2	2	1	0	0	1
LAMB4	3	2	0	0	1
LAMC2	1	0	1	1	1
LARGE	1	1	0	0	1
LARP1	1	1	0	0	1
LATS1_ENST00000543571	0	1	1	0	1
LCT	3	1	1	0	1
LEPREL1	1	1	0	1	1
LGALS2	1	1	0	0	1
LGI2	1	1	0	0	1
LGI4	1	1	0	0	1
LGR5	2	1	1	0	1
LGR6	4	2	0	0	1
LHCGR	3	2	0	0	1
LIFR	1	1	0	0	1
LIG1	1	1	0	0	1
LILRA1	2	1	0	0	1
LILRB1	1	1	0	0	1
LINGO1	1	1	0	0	1
LINGO2	5	1	0	0	1
LINGO2_ENST00000379992	4	1	0	0	1
LIPH	1	1	0	0	1
LMNB2	1	1	0	0	1
LMTK2	4	3	1	0	1
LOC148213	2	0	0	1	0.333333
LOC152485	2	1	0	0	1
LOC51059	1	1	0	0	1
LOC651503	1	1	0	0	1
LOC652153	4	1	0	0	1
LOC652737	1	1	0	0	1
LOC728194	1	1	0	0	1
LONRF3	1	1	0	0	1
LOXHD1	2	1	0	0	1
LPAR5	1	1	0	0	1
LPHN2	1	2	0	0	1
LPHN3	1	0	0	1	1
LRFN5	4	1	0	0	1
LRGUK	2	3	0	0	1
LRIG3	2	1	0	0	1
LRP1	5	2	2	1	1
LRP10	1	3	0	1	1
LRP1B	28	2	2	2	0.0588882
LRP2	8	4	4	0	0.516484
LRP6	3	3	0	0	1
LRRC16A	1	1	0	0	1
LRRC16B	1	2	0	0	1
LRRC4	1	3	0	0	1
LRRC41	2	0	0	1	0.333333
LRRC8A	1	1	0	0	1
LRRC8C	2	1	1	0	1
LRRC8E	1	1	0	0	1
LRRFIP1	0	1	1	0	1
LRRIQ1	2	1	0	0	1
LRRK2	7	6	0	1	1
LRRK2_ENST00000298910	5	7	0	0	1
LRRTM4	1	2	0	0	1
LTBP1	2	0	0	1	0.333333
LY6G6F	1	1	0	0	1
LYNX1_ENST00000317543	0	1	1	0	1
LYST	2	1	0	0	1
LZTS2	3	1	0	0	1
MACF1	3	4	2	0	0.444444
MACF1_ENST00000361689	2	3	0	0	1
MAGEA1	1	1	0	0	1
MAGEA4	1	1	0	0	1
MAGEC1	1	1	0	0	1
MAGEC3	1	1	0	1	1
MAGEC3_ENST00000544766	1	0	0	1	1
MAGEE1	1	1	0	0	1
MAGI3	1	1	0	0	1
MAN2A2	2	1	0	0	1
MAP1A	3	1	0	1	0.4
MAP1LC3C	1	1	0	0	1
MAP2	3	2	0	0	1
MAP2K1_ENST00000307102	1	1	0	0	1
MAP2K4	2	2	1	0	1
MAP2K6	1	1	1	0	1
MAP3K10	3	1	0	0	1
MAP3K13	1	1	0	0	1
MAP3K15	2	1	0	0	1
MAP3K6	3	1	1	0	1
MAP3K9	2	1	0	0	1
MAP4	1	1	0	0	1
MAP4K1	3	1	0	0	1
MAP4K3	4	1	0	0	1
MAPK13	1	0	0	1	1
MAPK14	1	1	0	0	1
MAPK7	3	1	1	0	1
MAPK9	2	1	0	0	1
MAPKBP1	4	1	0	0	1
MAPT	1	1	0	0	1
MARK4	1	1	0	0	1
MASP2	1	2	0	0	1
MAST1	3	2	0	0	1
MAST1_ENST00000251472	1	1	0	0	1
MAST2	3	2	0	0	1
MATK	1	2	0	0	1
MCAM	2	2	0	0	1
MCF2L2	2	3	0	0	1
MCHR2	2	1	0	0	1
MCM2	1	1	0	0	1
MCM3AP	2	0	0	1	0.333333
MCOLN1	1	1	0	0	1
MCTP2	1	4	1	0	0.333333
MDGA2	2	1	0	0	1
MDM1	2	2	1	0	1
MDM4	2	1	0	0	1
MECOM	6	2	0	0	1
MED12L	3	1	0	0	1
MED13L	1	1	0	0	1
MED23	1	1	1	0	1
MEF2C	2	1	1	1	1
MEGF8_ENST00000334370	1	1	0	0	1
MEPE	1	1	0	0	1
MERTK	5	2	0	0	1
MET	23	2	1	0	1
METTL3	1	0	0	1	1
MFSD2A	1	1	0	0	1
MGA	2	2	0	0	1
MGC33414	2	1	0	0	1
MICAL1	2	1	0	0	1
MICAL2	2	0	0	1	0.333333
MICALL2	1	1	0	0	1
MIP	1	1	0	0	1
MIS12	1	2	0	0	1
MKI67	3	1	2	0	1
MKLN1	1	1	0	0	1
MLH1	4	2	0	0	1
MLH3	1	1	0	0	1
MLL	2	2	1	0	1
MLL2	4	3	8	1	0.261538
MLL3	12	8	10	4	0.71698
MLL3_ENST00000355193	3	1	2	0	1
MLL4	4	1	0	0	1
MLL5	1	0	0	1	1
MMP15	1	1	0	0	1
MMP16	4	0	0	1	0.2
MMP2	3	3	0	0	1
MMP27	2	1	0	0	1
MMP8	1	1	0	0	1
MOBKL2B	1	1	0	0	1
MOCS3	1	1	0	0	1
MORC1	3	1	0	0	1
MOV10	1	1	0	0	1
MPL	97	0	1	1	0.020202
MPZ	1	1	0	0	1
MRAS	1	1	0	0	1
MRE11A	1	2	0	0	1
MRGPRD	1	1	0	0	1
MRGPRX1	2	1	0	0	1
MS4A14	1	1	0	0	1
MS4A4A	1	1	0	0	1
MSH2	4	2	3	2	1
MSH6	14	1	8	0	1
MSI1	2	1	0	0	1
MSL2	1	1	0	0	1
MTA2	1	1	0	0	1
MTDH	1	1	0	0	1
MTERFD1	1	1	0	0	1
MTF1	1	1	0	0	1
MTMR3	0	1	2	0	0.333333
MTO1	4	1	0	0	1
MTOR	3	1	0	0	1
MTR	1	2	1	0	1
MUC16	7	2	0	0	1
MUC16_ENST00000331986	5	1	0	0	1
MUC17	14	1	0	0	1
MUC2	2	1	0	0	1
MUC2_ENST00000441003	2	1	0	0	1
MUC4_ENST00000405167	7	1	0	0	1
MYB	2	1	0	0	1
MYBPHL	1	1	0	0	1
MYB_ENST00000341911	1	1	2	0	1
MYCBP2	7	3	2	0	1
MYCN	4	1	0	0	1
MYD88	68	3	0	0	1
MYH11	2	1	0	0	1
MYH2	4	2	0	1	0.428571
MYH7	3	1	0	0	1
MYH7B	1	1	0	0	1
MYH9	3	2	0	1	1
MYLK	2	2	0	0	1
MYLK2	1	1	0	0	1
MYLK3	3	1	0	0	1
MYLK4	1	2	0	0	1
MYO15A	5	1	0	0	1
MYO18B	4	2	0	0	1
MYO1A	1	1	0	0	1
MYO1G	1	1	0	0	1
MYO3A	8	2	0	0	1
MYO5B	1	1	0	0	1
MYO7A	1	1	0	0	1
MYO9A	1	1	0	0	1
MYOCD	3	1	0	0	1
MYOD1	1	1	0	0	1
MYRIP	1	1	0	0	1
MYST3	0	2	1	0	0.333333
MYT1	2	1	0	0	1
NAALAD2	1	1	0	0	1
NALCN	8	2	0	0	1
NARG2	1	1	0	0	1
NAV2	1	1	0	0	1
NAV3	8	3	0	0	1
NBAS	7	1	1	0	1
NBEA	3	1	0	0	1
NCAN	1	1	0	0	1
NCAN_ENST00000539499	1	1	0	0	1
NCAPG2	0	1	1	0	1
NCL	1	2	0	0	1
NCOA2	3	1	0	0	1
NCOA3	1	2	0	0	1
NCOA6	2	1	0	0	1
NCOA7	1	1	0	1	1
NCOR1	1	1	1	0	1
NCR1	1	1	0	0	1
NDST3	1	1	0	0	1
NDST4	2	2	0	0	1
NEB	12	4	1	0	1
NEBL	1	1	0	0	1
NEDD4	3	2	0	0	1
NEK10	4	2	0	0	1
NEK5	2	1	0	0	1
NEK5_ENST00000355568	1	1	0	0	1
NEK6	1	1	0	0	1
NEK7	1	1	0	0	1
NEK8	1	2	0	0	1
NELL1	1	0	0	1	1
NF1	22	5	31	3	0.447235
NF2	7	1	2	0	1
NFASC	0	1	1	0	1
NFATC2	2	2	0	0	1
NFE2L2	39	3	0	0	1
NFE2L3	1	1	0	0	1
NFIA	0	1	1	0	1
NFIX	1	1	0	0	1
NGEF	4	1	0	1	0.333333
NHLRC3	1	1	0	0	1
NID1	1	1	0	0	1
NID2	6	2	1	0	1
NIPBL	1	3	0	1	1
NIPBL_ENST00000448238	1	1	0	0	1
NLGN1	1	2	0	0	1
NLGN4X	2	1	0	0	1
NLRC3	1	1	0	1	1
NLRC5	1	1	0	0	1
NLRP1	3	0	0	1	0.25
NLRP10	1	3	0	0	1
NLRP11	3	1	0	0	1
NLRP12	3	1	0	0	1
NLRP13	4	3	0	0	1
NLRP14	2	1	0	0	1
NLRP3	4	3	2	0	0.5
NLRP4	3	4	0	0	1
NLRP5	2	1	0	1	1
NLRP8	3	3	0	0	1
NLRP9	1	4	0	0	1
NMUR1	2	1	0	0	1
NMUR2	3	1	0	0	1
NOL4	1	2	0	0	1
NOS1	5	1	0	0	1
NOS2	2	1	0	0	1
NOS3	2	1	1	0	1
NOTCH1	153	23	163	20	0.626261
NOTCH2	8	0	6	2	0.466667
NOTCH3	4	2	1	0	1
NOTCH4	5	2	2	0	1
NOVA1	2	1	0	0	1
NPAS3	1	1	0	0	1
NPC1L1	2	1	1	0	1
NPHS1	2	1	0	0	1
NPM1	45	1	1398	2	0.0924938
NPR1	0	1	1	0	1
NPSR1	2	1	0	0	1
NR1D2	1	1	0	0	1
NR1H4	1	2	0	0	1
NRAP	6	0	0	1	0.142857
NRAS	195	65	1	0	1
NRCAM	2	1	0	0	1
NRG3_ENST00000372142	1	1	0	0	1
NRK	5	1	1	0	1
NRXN2	1	1	1	0	1
NRXN3	4	0	0	1	0.2
NSD1	1	1	0	0	1
NSD1_ENST00000439151	1	1	0	0	1
NT5E	1	1	0	0	1
NTNG1	4	2	0	0	1
NTNG1_ENST00000370068	1	1	0	0	1
NTRK1	7	2	1	0	1
NTRK3	13	3	0	0	1
NUDT8	1	1	0	0	1
NUP133	3	1	0	0	1
NUP160	2	1	0	0	1
NUP188	1	1	0	0	1
NUP210	3	1	0	0	1
NUP214	6	2	0	1	0.333333
NUP98	3	1	1	2	0.485714
OBSCN	8	6	5	0	0.127967
OBSCN_ENST00000359599	2	3	0	0	1
OCA2	1	2	0	0	1
ODC1	1	3	0	0	1
ODZ1	2	6	0	0	1
ODZ4	1	1	1	0	1
OGDHL	1	1	0	0	1
OIT3	1	1	0	0	1
OLFM2	3	2	0	0	1
ONECUT1	1	1	0	0	1
OPRK1	1	0	0	1	1
OR10A4	0	1	1	0	1
OR10A7	2	1	0	0	1
OR10AG1	2	1	0	0	1
OR10H4	1	1	0	0	1
OR10J1	1	1	0	0	1
OR10J1_ENST00000328408	1	1	0	0	1
OR10P1	2	1	0	0	1
OR10R2	2	2	0	0	1
OR13C3	1	1	0	0	1
OR13C5	3	1	0	0	1
OR1J1	1	1	0	0	1
OR1J2	2	1	0	0	1
OR1L1	2	1	1	0	1
OR1N1	1	1	0	0	1
OR2F1	1	1	0	0	1
OR2G6	2	1	0	0	1
OR2M2	1	1	0	0	1
OR2M3	1	1	0	0	1
OR2T1	1	1	0	0	1
OR2T2	1	1	0	0	1
OR2Y1	1	1	0	0	1
OR4B1	3	3	0	0	1
OR4C12	3	1	0	0	1
OR4C13	5	1	0	0	1
OR4K14	2	1	0	0	1
OR4Q3	1	1	0	0	1
OR4X1	1	1	0	0	1
OR51A7	2	1	1	0	1
OR51E1	4	0	0	1	0.2
OR51F1	1	1	0	0	1
OR51L1	0	1	1	0	1
OR51S1	1	2	0	0	1
OR51T1	1	1	0	0	1
OR52A5	1	0	1	1	1
OR52L1	1	1	0	0	1
OR52R1	1	1	0	0	1
OR56B4	1	1	0	0	1
OR5AC2	1	1	0	0	1
OR5AR1	2	2	0	0	1
OR5D13	3	1	0	0	1
OR5F1	1	1	0	0	1
OR5H6	1	2	0	0	1
OR5J2	1	2	0	0	1
OR5L1	3	1	0	0	1
OR5M9	2	1	0	0	1
OR5V1	1	1	0	0	1
OR6A2	2	1	0	0	1
OR6C2	1	1	0	0	1
OR6F1	1	1	0	0	1
OR6S1	1	1	0	0	1
OR7D4	2	1	0	0	1
OR8H1	1	1	0	0	1
OR8K5	2	1	0	0	1
OR9K2	2	1	0	0	1
ORC1	1	1	0	0	1
OSBPL5	1	1	0	0	1
OSMR	3	2	0	0	1
OTOA	1	1	0	0	1
OTOF_ENST00000361394	4	1	0	0	1
OTOGL_ENST00000458043	1	1	0	0	1
OTUD6A	1	1	0	0	1
OVCH1	2	3	0	0	1
OVGP1	2	3	0	0	1
OVGP1_ENST00000369728	1	2	1	0	1
P2RX1	2	0	0	1	0.333333
P2RY14	1	0	0	1	1
P4HTM	1	1	0	0	1
PABPC3	1	2	0	0	1
PADI2	1	1	0	0	1
PAK6	3	2	1	0	1
PAK7	7	1	0	0	1
PALB2	3	2	0	0	1
PAN3	1	1	0	0	1
PAOX_ENST00000357296	1	1	0	0	1
PAPPA	4	1	1	0	1
PAPPA2	7	1	1	0	1
PARD3B	3	0	0	1	0.25
PARL	1	1	0	0	1
PARP1	2	1	0	1	1
PARP8	3	1	0	0	1
PARS2	1	1	0	0	1
PASK	2	1	0	0	1
PAXIP1	1	3	0	0	1
PBRM1	1	0	5	4	1
PBRM1_ENST00000296302	4	0	5	4	0.227972
PBRM1_ENST00000356770	4	0	5	4	0.227972
PCDH11X	0	1	1	0	1
PCDH15	6	2	0	0	1
PCDH17	3	1	0	1	0.4
PCDH18	5	4	0	0	1
PCDH7	1	2	0	0	1
PCDHA10	2	1	0	0	1
PCDHA10_ENST00000505235	2	1	0	0	1
PCDHA13	4	1	0	0	1
PCDHA3	2	1	0	0	1
PCDHA3_ENST00000522353	3	1	0	0	1
PCDHA5	4	1	0	0	1
PCDHA5_ENST00000529859	3	1	0	0	1
PCDHA6	2	1	0	0	1
PCDHA6_ENST00000529310	2	1	0	0	1
PCDHA7	1	1	0	0	1
PCDHA7_ENST00000525929	2	1	0	0	1
PCDHAC1	2	1	0	0	1
PCDHB11	4	1	0	0	1
PCDHB16	1	1	0	0	1
PCDHB2	1	2	0	0	1
PCDHB4	2	1	0	0	1
PCDHB5	3	1	0	0	1
PCDHB7	1	1	0	0	1
PCDHGA1	3	1	0	0	1
PCDHGA12	1	0	0	1	1
PCDHGA12_ENST00000252085	2	0	0	1	0.333333
PCGF6	1	1	0	0	1
PCIF1	1	1	0	0	1
PCMTD1	2	0	0	1	0.333333
PCNT	1	3	0	0	1
PCNXL2	2	1	0	0	1
PCSK2	1	1	0	0	1
PDCD11	0	1	1	0	1
PDCD4	1	1	0	0	1
PDCD6IP	1	1	0	0	1
PDE12	1	1	0	0	1
PDE1C	4	1	0	0	1
PDE1C_ENST00000396191	1	1	0	0	1
PDE2A	1	0	0	1	1
PDE4DIP	1	1	0	0	1
PDE8B	1	1	1	0	1
PDGFRA	88	1	4	0	1
PDGFRB	5	1	1	0	1
PDK3	1	1	0	0	1
PDP1	2	1	0	0	1
PDS5B	1	0	0	1	1
PDZRN4	5	2	0	0	1
PEAR1	1	1	0	0	1
PEBP4	1	1	0	0	1
PEG3	9	1	0	0	1
PENK	1	1	0	0	1
PER1	2	2	1	1	1
PER3	1	0	0	1	1
PFAS	1	1	0	0	1
PFKM	2	2	0	0	1
PFKP	1	1	0	0	1
PGBD3	1	2	0	0	1
PGK2	1	0	0	1	1
PGLYRP2	1	2	0	0	1
PGLYRP2_ENST00000292609	1	2	0	0	1
PGR	3	1	0	0	1
PHF10	2	1	0	0	1
PHF14	1	1	0	0	1
PHF2	1	1	0	0	1
PHF3	0	3	1	0	0.25
PHIP	3	1	0	0	1
PHKB	1	1	0	0	1
PHKB_ENST00000323584	1	1	0	0	1
PHOX2B	1	0	3	1	1
PI4KA	1	1	0	0	1
PIAS2	1	1	0	0	1
PIGG	3	1	0	0	1
PIGK	1	0	0	1	1
PIGR	4	1	0	0	1
PIK3C2B	1	1	0	0	1
PIK3C3	4	1	0	0	1
PIK3CA	842	100	4	0	1
PIK3CG	11	4	1	0	1
PIK3R1	40	8	18	5	0.744414
PIK3R4	5	2	0	0	1
PIP4K2C	2	1	0	0	1
PIP5K1C	1	1	0	0	1
PKD1L1	1	1	1	0	1
PKHD1	13	1	0	0	1
PKHD1L1	6	1	0	0	1
PKN3	2	2	0	0	1
PLA2G3	1	1	0	0	1
PLA2G4A	1	1	0	0	1
PLA2R1	1	0	0	1	1
PLAG1	1	1	0	0	1
PLAT	1	1	0	0	1
PLB1	3	3	0	0	1
PLCB1	1	5	0	0	1
PLCB2	1	2	0	0	1
PLCB4	9	3	0	0	1
PLCD3	1	1	0	0	1
PLCG1	1	5	0	0	1
PLCH1	1	1	2	0	1
PLCH2	1	1	1	0	1
PLCXD3	1	1	0	0	1
PLCZ1	1	2	0	0	1
PLD2	4	1	0	0	1
PLEC	3	2	0	0	1
PLEKHA7	3	1	0	0	1
PLEKHA8	1	1	0	0	1
PLEKHG3	1	1	0	0	1
PLEKHG6	2	1	1	0	1
PLEKHH2	3	1	0	0	1
PLEKHH3	1	1	0	0	1
PLS1	1	1	0	0	1
PLXNA1	1	1	0	0	1
PLXNB1	0	3	1	1	0.4
PMEL	1	1	0	0	1
PML	1	1	0	0	1
PNLIPRP1	1	1	0	0	1
PODN	2	1	0	0	1
POGZ_ENST00000491586	1	2	0	0	1
POLD1	1	2	0	0	1
POLE	4	0	0	1	0.2
POLH	1	1	0	0	1
POLQ	2	1	0	0	1
POLR2A	1	1	0	0	1
PON1	2	1	1	0	1
POP1	1	1	0	0	1
POSTN	1	1	0	0	1
POTED	1	2	1	0	1
POU2F1	3	1	0	0	1
PPAPDC1A	1	1	0	0	1
PPARGC1A	2	2	0	0	1
PPEF2	0	1	1	0	1
PPFIA2	1	1	0	0	1
PPL	2	2	0	0	1
PPM1E	2	2	0	0	1
PPM1F	1	1	0	0	1
PPP1R10	1	3	0	0	1
PPP1R12A	1	1	0	0	1
PPP1R16B	1	2	0	0	1
PPP1R3A	6	5	0	0	1
PPP1R3F	1	2	0	0	1
PPP1R9A	1	1	0	0	1
PPP2R1A	66	3	0	0	1
PPP2R3A	2	1	0	0	1
PPP4R2	1	1	0	0	1
PPP4R4	2	0	0	1	0.333333
PPRC1	2	1	0	0	1
PRC1	2	1	0	0	1
PRDM1	2	0	2	2	0.466667
PRDM10	2	1	0	0	1
PRDM9	2	1	0	0	1
PRELP	1	1	0	0	1
PREX2	3	8	2	0	0.128205
PREX2_ENST00000354677	1	1	0	0	1
PRG-3	1	1	0	1	1
PRKAA2_ENST00000371244	1	1	0	0	1
PRKCI	1	1	0	0	1
PRKCQ	2	3	0	0	1
PRKD1	3	2	0	0	1
PRKD1_ENST00000331968	2	1	0	0	1
PRKD2	1	1	0	0	1
PRKD3	2	1	0	0	1
PRKDC	13	2	1	0	1
PRKRA	1	0	0	1	1
PRLR	1	1	0	0	1
PRMT8	1	3	0	0	1
PROKR2	4	1	1	0	1
PROX1	3	1	0	0	1
PRPF4B	0	1	1	0	1
PRPF8	1	1	0	0	1
PRPS1	2	1	0	0	1
PRR12	1	1	0	0	1
PRR16	2	1	0	0	1
PRRC2A	3	2	0	0	1
PRSS21	1	1	0	0	1
PRSS38	1	1	0	0	1
PRSS58	1	0	0	1	1
PRX	1	1	0	0	1
PSG1	1	1	0	0	1
PSG1_ENST00000312439	1	1	0	0	1
PSG3	1	1	0	0	1
PSG6	2	1	0	0	1
PSKH2	1	2	0	0	1
PSMC6	2	1	0	0	1
PSMD3	1	1	0	0	1
PSME4	1	2	0	0	1
PSPC1	1	1	0	0	1
PTCH1	15	4	11	0	0.267871
PTCH2	9	0	0	1	0.1
PTCHD1	1	1	0	0	1
PTCHD2	4	2	0	0	1
PTCHD3	1	1	0	0	1
PTEN	62	8	67	6	0.581934
PTGER3	1	1	0	0	1
PTHLH	1	1	0	0	1
PTK2	2	1	0	0	1
PTK2B_ENST00000397497	1	1	0	0	1
PTPN14	1	2	0	0	1
PTPRB	2	1	0	0	1
PTPRC	4	2	0	0	1
PTPRD	16	1	0	0	1
PTPRF	1	1	1	0	1
PTPRH	5	1	0	0	1
PTPRJ	3	1	0	0	1
PTPRK	2	2	0	0	1
PTPRM	2	2	0	0	1
PTPRN	1	1	0	0	1
PTPRS	4	1	0	0	1
PTPRT	2	3	0	0	1
PTPRZ1	2	5	0	0	1
PUM1	1	1	0	0	1
PWP2	1	1	0	0	1
PXDN	6	1	0	0	1
PYGO2	1	1	0	0	1
PYROXD1	1	1	0	0	1
PZP	3	2	0	0	1
PZP_ENST00000381997	2	2	0	0	1
Q8NGP7_HUMAN	1	1	0	0	1
Q8NH06_HUMAN	1	1	0	0	1
Q9Y6V0-3	3	1	1	0	1
QKI	0	1	1	0	1
QRFPR	1	2	0	0	1
QRICH2	6	2	0	0	1
RAB11FIP1	2	1	0	0	1
RAB11FIP4	1	1	0	0	1
RAB3IL1	1	1	0	0	1
RAB8A	1	1	0	0	1
RAC2	2	1	0	0	1
RAD23A	1	1	0	0	1
RAD51D	1	1	0	0	1
RAD54B	1	0	0	1	1
RADIL	1	2	1	0	1
RAG1	1	1	0	0	1
RAG2	2	2	0	0	1
RALGAPA1	1	1	0	0	1
RALGAPB	3	1	0	0	1
RANBP2	1	1	0	0	1
RAP1GAP	1	1	0	0	1
RAP2B	2	1	0	0	1
RAPGEF1	1	1	0	0	1
RAPGEF6	2	1	0	0	1
RAPH1	2	1	0	0	1
RARB	1	1	1	0	1
RASAL1	1	1	0	0	1
RASAL2	1	2	1	0	1
RASGRF1	1	1	0	0	1
RASGRF2	3	3	2	0	0.464286
RASGRP3	1	1	0	0	1
RB1	5	1	16	2	1
RBBP5	2	0	0	1	0.333333
RBBP7	1	1	0	0	1
RBFOX1	3	1	0	0	1
RBFOX1_ENST00000311745	2	1	0	0	1
RBL1	6	1	1	0	1
RBM19	4	1	0	0	1
RBM46	1	1	1	0	1
RBP3	2	1	0	0	1
RCE1	0	1	1	0	1
RELN	5	2	0	0	1
REST	2	1	0	0	1
RET	29	2	2	0	1
REV3L	1	3	2	0	0.4
RFC1	1	1	0	0	1
RFC4	1	2	0	1	1
RFX3	1	1	0	0	1
RGL1	2	1	0	0	1
RGS22	2	1	1	0	1
RGS3	1	1	0	0	1
RGS6	1	2	0	0	1
RGS7	1	1	0	0	1
RIC3	1	1	0	0	1
RICTOR	2	3	0	0	1
RIF1	4	2	0	0	1
RIMBP2	2	2	0	0	1
RIMS1	3	2	0	0	1
RIMS2	6	3	0	0	1
RIN3	1	1	0	0	1
RIOK1	1	1	0	0	1
RIPK4	3	1	0	0	1
RNF123	1	1	0	0	1
RNF135	0	1	1	0	1
RNF20	3	1	0	0	1
RNF213	5	2	0	0	1
RNPEPL1	1	1	0	0	1
ROBO2	7	1	2	0	1
ROBO4	1	1	0	0	1
ROCK1_ENST00000399799	1	1	0	0	1
ROD1	1	1	0	0	1
ROR1	1	3	1	0	0.4
ROR2	9	1	0	1	0.181818
RP1	4	3	0	0	1
RPGRIP1	3	1	0	0	1
RPRD1A	1	1	0	0	1
RPS6KA6	3	1	1	0	1
RPS6KC1	1	1	0	0	1
RPS6KL1	1	1	0	0	1
RPTOR	2	1	0	0	1
RREB1	2	2	0	0	1
RSPH10B2	1	1	0	0	1
RSPH6A	1	1	0	0	1
RSPO2	1	2	0	0	1
RTTN	2	1	0	0	1
RUNX1	86	1	55	1	1
RUNX1T1	3	3	0	0	1
RUNX1T1_ENST00000265814	1	2	0	0	1
RYR2	10	2	1	0	1
RYR3	7	1	0	0	1
S1PR4	1	1	0	0	1
SAFB	1	1	0	0	1
SALL2	0	2	1	0	0.333333
SAMD9	2	0	2	1	1
SAP130	3	1	0	0	1
SATL1	1	0	0	2	0.333333
SBNO1	4	3	0	0	1
SC5DL	1	0	0	1	1
SCAF4	1	1	0	0	1
SCARA3	1	1	0	0	1
SCARF2	1	1	0	0	1
SCGN	1	1	0	0	1
SCN10A	4	1	0	0	1
SCN11A	7	1	3	0	1
SCN1A	6	3	1	0	1
SCN2A	1	4	0	0	1
SCN3A	3	2	0	1	1
SCN4A	1	1	0	0	1
SCN5A	4	1	0	0	1
SCN7A_ENST00000409855	1	1	0	0	1
SCNN1B	3	1	0	0	1
SCRIB	3	1	0	0	1
SCUBE1	3	2	0	0	1
SEC14L3	2	1	0	0	1
SECISBP2L	3	1	0	0	1
SEMA3B	1	1	0	0	1
SEMA4G	1	1	0	0	1
SEMA5B	3	1	0	0	1
SEMA5B_ENST00000451055	1	1	0	0	1
SEMA6D	2	1	0	0	1
SEMG1	4	2	0	0	1
SEPHS2	1	1	0	0	1
SERPINA10	1	2	0	0	1
SERPINA12	3	1	0	0	1
SERPINB7	1	1	0	0	1
SERPINE2	1	1	0	0	1
SETD2	2	2	0	1	1
SETD2_ENST00000409792	1	2	0	1	1
SETDB1	1	1	0	0	1
SF3B1	208	7	0	0	1
SF3B4	1	1	0	0	1
SFMBT2	3	1	0	0	1
SFRP1	1	1	0	0	1
SGK1	1	1	1	1	1
SH2D3C	1	1	0	0	1
SH3GL3	2	1	0	0	1
SH3TC1	2	1	0	0	1
SHQ1	2	1	0	0	1
SI	1	1	0	1	1
SIDT1	1	1	0	1	1
SIGLEC1	5	4	0	0	1
SIGLEC10	1	0	0	1	1
SIGLEC12_ENST00000439889	1	0	0	1	1
SIGLEC9	2	1	0	0	1
SIK3	1	1	0	0	1
SIRT5	0	1	1	0	1
SIRT5_ENST00000379262	1	1	0	0	1
SIX4	1	1	0	0	1
SKAP1	1	2	0	0	1
SKIV2L	1	2	0	0	1
SLAMF6	3	1	0	0	1
SLC12A3	2	0	0	1	0.333333
SLC12A4	1	1	0	0	1
SLC12A5	2	2	0	0	1
SLC12A6	4	1	0	0	1
SLC12A7	2	1	0	0	1
SLC13A5	1	1	0	0	1
SLC15A2	1	0	0	1	1
SLC16A9	2	0	0	1	0.333333
SLC17A7	1	1	0	0	1
SLC1A6	3	1	0	0	1
SLC1A7	2	1	0	0	1
SLC22A7	1	1	0	0	1
SLC22A9	1	2	0	0	1
SLC24A4	2	1	0	0	1
SLC25A13	2	1	0	0	1
SLC25A23	2	1	0	0	1
SLC25A33	1	1	0	0	1
SLC25A47	1	1	0	0	1
SLC26A11	1	1	0	0	1
SLC26A5	1	1	0	0	1
SLC26A8	1	1	0	0	1
SLC28A3	0	1	1	0	1
SLC30A8	1	1	0	0	1
SLC33A1	1	1	0	0	1
SLC38A10	0	1	1	0	1
SLC39A10	1	1	0	0	1
SLC41A2	1	1	0	0	1
SLC43A3	1	1	0	0	1
SLC44A4	2	2	0	0	1
SLC44A5	1	1	0	0	1
SLC4A10	1	1	0	0	1
SLC4A5	3	2	0	0	1
SLC6A15	0	1	1	0	1
SLC6A2	1	0	0	1	1
SLC6A3	2	2	0	0	1
SLC6A5	1	1	0	0	1
SLC6A7	1	1	0	0	1
SLC7A11	1	1	0	0	1
SLC8A1	3	1	0	0	1
SLC9A10	1	1	0	0	1
SLC9A11	1	2	0	0	1
SLC9A2	3	1	1	0	1
SLC9A3	1	2	0	0	1
SLCO1B3	2	1	0	0	1
SLCO1C1	1	1	0	0	1
SLCO2A1	1	1	1	0	1
SLCO4C1	3	1	0	0	1
SLITRK2	1	1	1	0	1
SLITRK3	3	0	0	1	0.25
SLITRK4	1	4	0	0	1
SLK	1	1	0	0	1
SLX4	1	1	0	0	1
SMAD4	22	3	17	5	0.445537
SMARCA2	3	1	0	0	1
SMARCA2_ENST00000349721	2	1	0	0	1
SMARCA4	5	10	1	1	1
SMARCAL1	1	2	0	0	1
SMARCB1	1	1	1	0	1
SMARCC2	2	2	0	0	1
SMC6	2	1	0	2	0.4
SMG1	2	3	0	0	1
SMG7	3	1	0	0	1
SMURF2	3	0	1	1	0.4
SMYD1	1	0	0	1	1
SMYD4	2	1	0	0	1
SNAP25	1	1	0	0	1
SNCAIP	1	3	0	0	1
SNCAIP_ENST00000379533	1	2	0	0	1
SND1	1	0	0	1	1
SNRNP200	1	2	0	0	1
SNTB1	0	2	1	0	0.333333
SNX13	3	0	0	1	0.25
SNX19	1	1	0	0	1
SNX20	2	1	0	0	1
SNX21	1	1	0	0	1
SNX25	1	1	0	0	1
SOCS1	10	2	4	2	0.568627
SOHLH1	1	1	0	0	1
SOHLH2	1	1	0	0	1
SORBS1	2	1	0	0	1
SORCS1	4	1	0	0	1
SORCS3	3	1	0	0	1
SORL1	2	1	0	3	0.4
SOS1	1	1	2	1	1
SOX5	1	1	0	0	1
SP1	1	0	1	1	1
SP110	1	2	0	0	1
SP3	1	1	0	0	1
SPAG17	1	1	0	0	1
SPAG5	1	1	0	0	1
SPARCL1	0	1	1	0	1
SPAST	2	1	0	0	1
SPATA21	2	1	0	0	1
SPEF2_ENST00000356031	3	1	0	0	1
SPEN	5	2	0	0	1
SPG11	1	1	0	0	1
SPHKAP	4	0	0	1	0.2
SPN	1	1	0	0	1
SPO11	1	1	0	2	1
SPOCD1	1	2	0	0	1
SPP2	1	1	0	0	1
SPRED3	1	2	0	0	1
SPTA1	8	1	1	0	1
SPTAN1	5	2	1	0	1
SPTB	2	1	0	0	1
SPTBN1	1	0	0	1	1
SPTBN2	5	0	0	1	0.166667
SPTBN4	0	1	1	0	1
SRCRB4D	2	0	0	1	0.333333
SREBF2	2	2	0	0	1
SRGAP3	2	2	0	0	1
SRRM2	4	2	0	0	1
SRRT	1	1	1	0	1
SSFA2	1	1	0	1	1
STAB1	5	2	0	0	1
STAB2	2	2	1	0	1
STAC2	1	1	0	0	1
STAG3	1	1	0	0	1
STAT1	2	1	0	0	1
STAT4	2	2	0	0	1
STK10	1	1	0	0	1
STK11	32	3	18	1	1
STK31	2	3	0	0	1
STK32A	1	1	0	0	1
STK33	0	1	1	0	1
STK36	3	2	1	0	1
STK39	1	1	0	0	1
STMN4	1	1	0	0	1
STON1-GTF2A1L	1	2	0	0	1
STON2	4	1	0	0	1
STRADB	2	1	0	0	1
STRBP	1	1	0	0	1
STX12	1	1	0	0	1
SUCLA2	1	1	0	0	1
SULF1	2	1	0	0	1
SULF2	1	3	0	0	1
SUN5	1	2	1	0	1
SUPV3L1	1	1	0	0	1
SUSD3	2	2	0	0	1
SYK	1	1	0	0	1
SYNE1	17	3	1	1	0.337662
SYNE1_ENST00000265368	9	1	0	1	0.181818
SYT10	1	2	0	0	1
SYT14L	1	1	0	0	1
SYT5	1	1	0	0	1
SYT6	1	1	0	0	1
SYT9	1	2	0	0	1
SZT2	6	1	1	0	1
SgK269	0	2	1	0	0.333333
T	0	1	1	0	1
TACC2	4	1	0	0	1
TAF1L	6	2	0	0	1
TAF4B	3	1	0	0	1
TBC1D2B	1	1	0	0	1
TBCEL	1	1	0	0	1
TBCK	1	2	1	0	1
TBR1	2	1	0	0	1
TBX18	4	2	0	0	1
TBX22	4	1	0	0	1
TBX4	1	1	0	0	1
TCEB3B	1	2	0	0	1
TCF12	2	1	1	1	1
TCF12_ENST00000452095	2	1	0	0	1
TCF7L1	1	1	0	2	1
TCHHL1	3	1	0	0	1
TDRD6	3	2	1	0	1
TDRD9	2	1	1	0	1
TDRD9_ENST00000409874	1	1	1	0	1
TEC	4	1	1	0	1
TECPR2	3	2	0	0	1
TEK	3	1	2	0	1
TEKT3	1	2	0	0	1
TEKT4	1	1	0	0	1
TERT	6	1	0	0	1
TESK1	1	2	0	0	1
TESK2	1	1	0	0	1
TET2	141	1	211	3	1
TFAP2D	3	1	0	0	1
TFCP2L1	1	1	0	0	1
TFR2	1	2	0	0	1
TGFBR1	0	0	1	1	1
TGFBR2	7	2	5	1	1
TGM3	4	1	0	0	1
TGM5	1	2	0	0	1
TGS1	1	2	0	0	1
THAP9	1	1	1	0	1
THBS3	2	1	0	0	1
THOC5	1	1	0	0	1
THRB	1	2	0	0	1
TIAM1	4	2	1	0	1
TIAM1_ENST00000286827	2	1	1	0	1
TIMELESS	2	2	0	0	1
TIPIN	2	1	0	0	1
TLL1	3	2	0	0	1
TLN2	1	2	0	1	1
TLR3	1	1	0	0	1
TLR4	2	2	0	0	1
TLR9	3	1	0	0	1
TM7SF4	1	0	0	1	1
TMC5	1	2	0	0	1
TMEM123	1	1	0	0	1
TMEM132B	9	1	0	0	1
TMEM132D	2	1	0	0	1
TMEM146	1	1	0	0	1
TMEM206	1	1	0	0	1
TMEM225	2	2	0	0	1
TMEM48	1	1	0	0	1
TMEM82	1	1	0	0	1
TMPO_ENST00000266732	1	0	0	1	1
TMPRSS11A	3	1	0	0	1
TMPRSS4	1	1	0	0	1
TMPRSS6	1	2	2	0	0.4
TMTC4	1	1	0	0	1
TNFAIP3	4	2	7	1	0.538462
TNFRSF25	2	0	0	1	0.333333
TNFRSF9	1	2	0	0	1
TNFSF10	1	0	0	1	1
TNK2	1	1	1	0	1
TNK2_ENST00000381916	1	3	0	0	1
[truncated: 200 more rows]
