# Supplementary material for: Different mutational characteristics of TSG in cell lines and surgical specimens
Source: Tumour Biol. 2014 Aug 14;35(11):11311–8. doi: 10.1007/s13277-014-2444-5 (PMC4244698; doi:10.1007/s13277-014-2444-5)
Supplement: Supplementary file 6 — (XLS 58 KB) [file 13277_2014_2444_MOESM6_ESM.xls]

## Sheet: Sheet1
Supplementary Table 6
A complete comparison of homo/heterozygous mutation occurrence (HO/HE) and occurrence of mutations resulting in modified protein or lack of protein (MS/NS) in human cancer cell lines and surgical samples. TS – tumor sample; CL – cell line; MS – mutation resulting in modified protein; NS – mutation resulting in lack of protein; HO – homozygous mutation; HE – heterozygous mutation
Gene name	MS-HO TS	MS-HO CL	NS-HE TS	NS-HE CL	p-value
ABCC12	0	1	1	0	1
ABCC6	0	1	1	0	1
ACCN5	1	1	0	0	1
ADAM28	1	1	0	0	1
ADAM29	2	1	0	1	1
ADAM33	0	0	2	1	1
ADAMTS13	0	1	1	0	1
ADAMTS14	0	1	1	0	1
ADAMTSL3	2	2	2	0	0.466667
ADCK5	1	0	0	1	1
AGFG1	0	1	1	0	1
AIM1	1	0	0	1	1
AKAP6	1	2	2	0	0.4
AKAP9	0	1	4	1	0.333333
AKNAD1	1	1	0	0	1
AKT1	3	1	0	0	1
ALK	6	1	1	0	1
ALPK2_ENST00000361673	1	1	0	0	1
ANK3	4	0	1	1	0.333333
APC	19	2	55	6	1
APOB	0	1	2	2	1
ARHGAP21	2	0	0	1	0.333333
ARHGAP25	0	1	1	0	1
ARID1A	4	0	17	6	0.545299
ASPM	1	0	0	2	0.333333
ASXL1	2	0	170	6	1
ATM	35	2	7	0	1
ATP13A5	0	0	1	2	1
ATRNL1	3	0	0	1	0.25
ATRX	2	2	0	0	1
AXIN1	21	3	4	0	1
BAP1	13	3	2	4	0.0535698
BCR	1	1	0	0	1
BIRC6	1	0	0	1	1
BRAF	33	49	2	0	0.170683
BRCA1	1	4	1	0	0.333333
BRCA2	3	6	2	3	1
BRCA2_ENST00000544455	0	1	1	1	1
C17orf66	1	1	0	0	1
C1QB	0	1	1	0	1
CACNA1F	1	1	0	0	1
CARD6	1	2	0	0	1
CBL	66	2	4	0	1
CD40LG	0	1	1	0	1
CDH1	19	18	3	0	0.238462
CDH10	1	2	0	1	1
CDKN2A	1119	461	33	1	0.000185377
CDKN2C	1	1	1	0	1
CDON	3	0	0	1	0.25
CEBPA	33	0	152	1	1
CELSR1	1	1	0	0	1
CFTR	0	1	1	0	1
CHD8	1	0	1	1	1
CHD9	0	1	2	0	0.333333
CHGA	2	1	0	0	1
CLSPN	0	0	1	1	1
CLSTN2	1	1	0	0	1
CMYA5	1	1	0	0	1
CNTLN	0	0	1	1	1
CNTN4	1	0	0	2	0.333333
CNTN4_ENST00000418658	1	0	0	2	0.333333
CNTN6	0	1	1	0	1
COG3	1	1	0	0	1
COL14A1	1	1	0	0	1
COL6A3	2	1	0	0	1
CREBBP	12	0	5	2	0.122807
CSMD1	2	1	0	0	1
CSMD2	1	1	0	0	1
CSMD3	2	4	1	0	0.428571
CSRNP1	1	1	0	0	1
CTNNA3	1	0	1	1	1
CTNNB1	58	15	3	0	1
CUZD1	1	1	0	0	1
CYP2C19	2	1	1	0	1
DAXX	1	0	0	1	1
DCAF12L1	1	2	0	0	1
DCC	4	1	0	0	1
DDX3X	4	1	0	0	1
DKK2	1	1	0	0	1
DLG5	1	1	0	0	1
DNAH11	1	1	2	0	1
DNAH3	1	1	2	0	1
DNAH3_ENST00000261383	1	1	2	0	1
DNAH5	4	2	2	0	1
DNAH8	2	3	0	0	1
DNAH8_ENST00000359357	2	1	0	0	1
DNAH9	3	1	0	0	1
DNMT3A	11	1	16	0	0.428571
DOCK1	1	1	0	0	1
DPP10	1	0	0	1	1
DSP	2	0	0	1	0.333333
DUOX1	1	1	0	0	1
EFCAB6	1	0	0	1	1
EGFR	137	4	2	0	1
ENPP1	0	0	1	1	1
EP300	2	3	0	4	0.444444
EPHA7	0	1	2	0	0.333333
EPHB6	1	1	0	0	1
ERBB2	7	2	3	0	1
ERBB4	2	1	0	0	1
ERCC6	1	1	0	0	1
EXPH5	3	2	1	0	1
EZH2	25	2	23	0	0.493061
F8	0	0	1	1	1
F9	1	1	0	0	1
FAM107B	2	1	0	0	1
FAM123B	36	1	14	0	1
FAM129C	1	1	0	0	1
FAM46D	1	1	0	0	1
FANCD2	1	0	2	1	1
FANCM	1	1	0	0	1
FAT4	1	1	0	0	1
FAT4_ENST00000394329	1	1	0	0	1
FBXO34	1	1	0	0	1
FBXW7	7	7	8	7	1
FGFR1	2	1	0	0	1
FGFR2	6	5	1	0	1
FGFR3	11	8	0	0	1
FGFR4	0	1	1	0	1
FLG2	1	0	1	1	1
FLJ20273	1	1	0	0	1
FLNA	1	1	0	0	1
FLT3	73	8	1	0	1
FN1	2	0	0	1	0.333333
FRMPD4	1	2	0	0	1
FSTL5	2	0	0	1	0.333333
FZR1	1	1	0	0	1
GABRA3	0	1	1	0	1
GABRG1	1	0	1	1	1
GALK2	1	1	0	0	1
GALNTL6	1	1	0	0	1
GATA3	0	0	7	1	1
GEMIN5	2	0	0	1	0.333333
GEN1	0	0	2	1	1
GOLGB1	1	1	1	0	1
GPR112	1	3	1	0	0.4
GRIA1	1	1	0	0	1
GRIN2A	2	1	5	0	0.375
GSDMB	1	2	0	0	1
GSDMC	1	0	0	1	1
HAUS3	2	1	0	0	1
HECW1	1	1	0	0	1
HECW2	1	0	0	1	1
HERC2	1	1	1	0	1
HNF1A	22	1	36	0	0.389831
HRAS	10	6	0	0	1
HUWE1	2	1	0	0	1
IDH1	2	0	1	2	0.4
IDH2	3	1	0	0	1
IGSF21	1	1	0	0	1
IKBKB	0	0	1	1	1
JAK1	2	4	1	1	1
JAK2	1499	6	2	0	1
JAK3	8	1	0	0	1
JMJD1C	1	1	1	0	1
KANK4	1	1	1	0	1
KCNB2	2	2	1	0	1
KCNC2	1	0	0	1	1
KDM6A	2	1	1	3	0.485714
KDR	1	1	1	0	1
KIAA0556	1	1	0	0	1
KIAA1409	1	1	0	0	1
KIAA2022	2	1	0	0	1
KIF1B	0	1	1	0	1
KIF1B_ENST00000377093	0	1	1	0	1
KIFC3	1	1	0	0	1
KIT	185	5	7	0	1
KNTC1	0	0	1	1	1
KRAS	662	73	2	0	1
LAMA1	4	0	0	1	0.2
LAMC2	0	0	1	1	1
LRBA	0	1	1	0	1
LRP1	0	0	2	1	1
LRP10	1	0	0	1	1
LRP1B	4	2	2	2	1
LRRC4C	0	1	1	0	1
LRRC7	1	1	2	0	1
LYST	1	1	0	0	1
MAGEB16	1	2	0	0	1
MAMDC4	0	1	2	0	0.333333
MAP1A	1	0	0	1	1
MAP2K4	1	17	1	0	0.105263
MAP2K5_ENST00000178640	1	1	0	0	1
MED12	2	2	0	0	1
MEF2C	0	0	1	1	1
MET	4	3	1	0	1
MICAL2	1	0	0	1	1
MKRN3	1	1	0	0	1
MLH1	2	3	0	0	1
MLL	1	2	1	0	1
MLL2	2	2	8	1	0.202797
MLL3	2	4	10	4	0.161094
MMRN1	2	1	0	0	1
MPL	50	0	1	1	0.0384615
MSH2	0	4	3	2	0.166667
MSH6	3	7	8	0	0.00402212
MTA1	1	1	0	0	1
MTBP	0	1	1	0	1
MUC17	1	1	0	0	1
MYD88	7	1	0	0	1
MYH9	1	1	0	1	1
MYO3A	1	3	0	0	1
MYOM2	0	1	1	0	1
MYST4	0	1	2	0	0.333333
N4BP2	1	1	0	0	1
NAALADL2	1	0	0	1	1
NANOG	1	1	0	0	1
NAV3	1	1	0	0	1
NF1	14	17	31	3	9.84916e-05
NF2	42	8	2	0	1
NFE2L2	4	3	0	0	1
NLGN1	1	1	0	0	1
NLRP10	1	2	0	0	1
NLRP3	0	1	2	0	0.333333
NOS2	1	1	0	0	1
NOTCH1	8	12	163	20	1.69666e-06
NOTCH2	1	0	6	2	1
NOTCH4	2	2	2	0	0.466667
NPM1	0	0	1398	2	1
NRAP	1	0	0	1	1
NRAS	193	29	1	0	1
NTRK3	1	2	0	0	1
NUP214	1	2	0	1	1
NUP98	0	2	1	2	1
OBSCN	2	3	5	0	0.166667
OBSCN_ENST00000359599	1	1	0	0	1
ODZ1	2	3	0	0	1
OR2AK2	1	0	0	1	1
OR4D11	1	1	0	0	1
OR51A7	0	1	1	0	1
OR51I2	1	1	0	0	1
OR52A5	0	0	1	1	1
OR8B12	1	1	0	0	1
PABPC5	1	1	0	0	1
PADI3	1	1	0	0	1
PAK7	2	1	0	0	1
PALLD	1	1	0	0	1
PAPPA2	1	1	1	0	1
PARD3B	2	0	0	1	0.333333
PBRM1	0	0	5	4	1
PBRM1_ENST00000296302	0	0	5	4	1
PBRM1_ENST00000356770	0	0	5	4	1
PCDH17	2	0	0	1	0.333333
PCDHA5_ENST00000529859	1	1	0	0	1
PCDHA7	1	1	0	0	1
PCDHA7_ENST00000525929	1	1	0	0	1
PCDHAC2	2	2	0	0	1
PDZRN3	1	1	0	0	1
PER1	0	1	1	1	1
PER3	2	0	0	1	0.333333
PHOX2B	0	0	3	1	1
PIK3CA	28	20	4	0	0.150725
PIK3CG	1	2	1	0	1
PIK3R1	3	10	18	5	0.0019447
PKLR	0	1	1	0	1
PLXNB1	0	0	1	1	1
PRDM1	4	1	2	2	0.52381
PRKDC	0	2	1	0	0.333333
PSG6	1	1	0	0	1
PTCH1	26	1	11	0	1
PTEN	56	68	67	6	6.98292e-12
PTPRO	1	1	1	0	1
PTPRT	1	2	0	0	1
Q8N800_HUMAN	1	0	0	1	1
RAB11FIP1	1	1	0	0	1
RAD54B	1	0	0	1	1
RANBP6	1	1	0	0	1
RASGRF2	0	1	2	0	0.333333
RB1	10	34	16	2	1.87144e-06
RBM10	1	1	0	0	1
RBM47	1	1	1	0	1
RBM47_ENST00000381793	2	1	0	0	1
REST	3	1	0	0	1
RFX2	1	1	2	0	1
RGSL1	1	1	0	0	1
RP1L1	1	1	0	0	1
RPH3A	0	1	1	0	1
RPS6KA6	0	1	1	0	1
RUNX1	45	2	55	1	0.590729
SAMD9	0	0	2	1	1
SCN1A	0	1	1	0	1
SCN2A	1	1	0	0	1
SERPINA6	1	1	0	0	1
SETD2	2	3	0	1	1
SETD2_ENST00000409792	1	0	0	1	1
SFMBT2	3	1	0	0	1
SGK1	0	0	1	1	1
SGMS2	1	1	1	0	1
SHROOM2	1	2	0	0	1
SIGLEC1	2	1	0	0	1
SIGLEC8	3	1	0	0	1
SLC17A1	1	0	0	1	1
SLC8A3	1	1	0	0	1
SLITRK3	1	0	0	1	1
SMAD4	91	46	17	5	0.46072
SMARCA4	6	13	1	1	1
SMARCAD1	1	1	0	0	1
SMARCB1	29	3	1	0	1
SMC4	1	0	0	1	1
SMG1	1	1	0	0	1
SMO	1	2	0	0	1
SMURF2	1	0	1	1	1
SNTB1	0	1	1	0	1
SNTG2	1	1	0	0	1
SOCS1	4	6	4	2	0.608392
SORL1	1	2	0	3	1
SOS1	0	0	2	1	1
SP1	0	0	1	1	1
SPHKAP	1	1	0	1	1
STAB1	1	1	0	0	1
STAB2	0	2	1	0	0.333333
STK11	21	15	18	1	0.00486604
SYNE1	4	0	1	1	0.333333
SYNE1_ENST00000265368	2	0	0	1	0.333333
SYNE2	0	2	2	0	0.333333
SgK269	0	1	1	0	1
TACC2	1	1	0	0	1
TAF1	2	2	1	0	1
TAF1L	3	1	0	0	1
TAF7L	0	1	1	0	1
TAOK3	1	1	0	0	1
TBX15	1	1	0	0	1
TBX22	1	1	0	0	1
TCF12	0	0	1	1	1
TECTA	0	1	3	0	0.25
TET2	22	0	211	3	1
TF	1	1	0	0	1
TG	3	2	1	0	1
TGFBR1	0	0	1	1	1
TGFBR2	1	1	5	1	0.464286
TKTL2	1	0	0	1	1
TLN2	2	0	0	1	0.333333
TNFAIP3	7	1	7	1	1
TNFSF10	1	0	0	1	1
TP53	145	390	41	14	6.25522e-12
TP53_ENST00000269305	17	1	5	0	1
TP53_ENST00000413465	11	3	1	0	1
TP53_ENST00000414315	4	2	0	0	1
TP53_ENST00000545858	7	2	0	0	1
TP63	1	1	1	0	1
TPO	2	0	1	1	1
TRIM58	0	0	1	1	1
TRPM1	0	1	1	0	1
TRPM4	1	1	0	0	1
TRRAP	1	2	0	0	1
TSC1	0	1	1	0	1
TTC3	1	0	0	1	1
TTN	2	7	1	0	0.3
TTN_ENST00000342175	2	1	1	0	1
TTN_ENST00000356127	2	4	2	0	0.428571
TTN_ENST00000359218	2	1	1	0	1
TTN_ENST00000360870	2	2	1	0	1
UBR5	0	1	3	0	0.25
USH2A	1	1	0	0	1
USP26	1	1	1	0	1
VCAN	2	3	0	0	1
VEPH1	0	0	1	1	1
VHL	162	10	12	3	0.0733753
VIM	1	1	1	0	1
WDR93	1	2	0	0	1
WHSC1	1	0	0	1	1
WT1	35	0	85	3	0.557268
XDH	0	1	1	0	1
XIRP2_ENST00000409728	1	0	0	1	1
XRCC4	0	1	1	0	1
ZFYVE9	0	1	1	0	1
ZMYM4	1	0	1	1	1
ZNF454	1	0	0	1	1
ZNF804A	0	1	1	0	1
