# Supplementary material for: Different mutational characteristics of TSG in cell lines and surgical specimens
Source: Tumour Biol. 2014 Aug 14;35(11):11311–8. doi: 10.1007/s13277-014-2444-5 (PMC4244698; doi:10.1007/s13277-014-2444-5)
Supplement: Supplementary file 7 — (XLS 47 KB) [file 13277_2014_2444_MOESM7_ESM.xls]

## Sheet: Sheet1
Supplementary Table 7
A complete comparison of homo/heterozygous mutation occurrence (HO/HE) and occurrence of mutations resulting in modified protein or lack of protein (MS/NS) in human cancer cell lines and surgical samples. TS – tumor sample; CL – cell line; MS – mutation resulting in modified protein; NS – mutation resulting in lack of protein; HO – homozygous mutation; HE – heterozygous mutation
Gene name	MS-HO TS	MS-HO CL	NS-HO TS	NS-HO CL	p-value
ACCN5	1	1	0	0	1
ADAM28	1	1	0	0	1
ADAM29	2	1	0	0	1
ADAMTSL3	2	2	0	0	1
AKAP6	1	2	0	0	1
AKNAD1	1	1	0	0	1
AKT1	3	1	0	0	1
ALK	6	1	0	0	1
ALPK2_ENST00000361673	1	1	0	0	1
APC	19	2	108	54	0.0249027
APOB	0	1	1	0	1
ARID1A	4	0	10	1	1
ATF7IP	0	0	1	1	1
ATM	35	2	13	1	1
ATRX	2	2	2	1	1
AXIN1	21	3	15	1	0.637597
BAP1	13	3	16	2	0.648094
BCORL1	1	0	0	1	1
BCR	1	1	0	0	1
BIRC6	1	0	0	1	1
BRAF	33	49	0	0	1
BRCA1	1	4	14	5	0.0474308
BRCA2	3	6	6	8	1
C17orf66	1	1	0	0	1
CACNA1F	1	1	0	0	1
CARD6	1	2	0	0	1
CATSPERB	1	0	0	1	1
CBL	66	2	0	0	1
CD248	1	0	0	1	1
CDH1	19	18	22	11	0.230051
CDH10	1	2	0	2	1
CDKN2A	1119	461	595	525	7.59833e-21
CDKN2C	1	1	0	11	0.153846
CELSR1	1	1	0	0	1
CHGA	2	1	0	0	1
CLSTN2	1	1	0	0	1
CMYA5	1	1	0	0	1
CNOT10	1	0	0	1	1
COG3	1	1	0	0	1
COL14A1	1	1	0	0	1
COL6A3	2	1	0	0	1
CSMD1	2	1	0	0	1
CSMD2	1	1	0	0	1
CSMD3	2	4	0	1	1
CSRNP1	1	1	0	0	1
CTNNB1	58	15	2	0	1
CUZD1	1	1	0	0	1
CYP2C19	2	1	0	0	1
DCAF12L1	1	2	0	0	1
DCC	4	1	0	0	1
DDX3X	4	1	0	0	1
DGKB	0	1	1	0	1
DKK2	1	1	0	0	1
DLG5	1	1	0	0	1
DNAH11	1	1	0	0	1
DNAH3	1	1	0	0	1
DNAH3_ENST00000261383	1	1	0	0	1
DNAH5	4	2	0	2	0.428571
DNAH8	2	3	0	0	1
DNAH8_ENST00000359357	2	1	0	0	1
DNAH9	3	1	1	0	1
DNMT3A	11	1	1	0	1
DOCK1	1	1	0	0	1
DUOX1	1	1	0	0	1
EGFR	137	4	2	0	1
ENSG00000188974	0	1	1	0	1
EP300	2	3	2	8	0.56044
EPHA6	0	2	1	0	0.333333
EPHA7	0	1	1	0	1
EPHB1	1	0	0	1	1
EPHB6	1	1	0	0	1
ERBB2	7	2	0	0	1
ERBB4	2	1	0	0	1
ERCC6	1	1	0	0	1
EXPH5	3	2	0	0	1
EZH2	25	2	11	0	1
F9	1	1	0	0	1
FAM107B	2	1	0	0	1
FAM123B	36	1	45	5	0.234473
FAM129C	1	1	0	1	1
FAM46D	1	1	0	0	1
FANCM	1	1	0	0	1
FAT4	1	1	1	0	1
FAT4_ENST00000394329	1	1	2	0	1
FBXO34	1	1	0	0	1
FBXW7	7	7	5	3	0.674923
FGFR1	2	1	0	0	1
FGFR2	6	5	0	1	1
FGFR3	11	8	0	2	0.214286
FLJ20273	1	1	0	0	1
FLNA	1	1	0	0	1
FLT3	73	8	0	0	1
FRMPD4	1	2	1	0	1
FZR1	1	1	0	0	1
GALK2	1	1	0	0	1
GALNTL6	1	1	0	0	1
GOLGB1	1	1	0	0	1
GPR112	1	3	0	0	1
GRIA1	1	1	0	0	1
GRIN2A	2	1	0	0	1
GSDMB	1	2	0	0	1
HAUS3	2	1	0	0	1
HECW1	1	1	0	0	1
HERC2	1	1	0	0	1
HNF1A	22	1	7	0	1
HRAS	10	6	0	0	1
HUWE1	2	1	0	0	1
IDH2	3	1	0	0	1
IGSF21	1	1	0	0	1
JAK1	2	4	0	4	0.466667
JAK2	1499	6	0	0	1
JAK3	8	1	0	0	1
JMJD1C	1	1	0	0	1
KANK4	1	1	0	0	1
KCNB2	2	2	0	0	1
KDM6A	2	1	2	29	0.0307487
KDR	1	1	0	0	1
KIAA0556	1	1	0	0	1
KIAA1409	1	1	0	0	1
KIAA2022	2	1	0	0	1
KIFC3	1	1	0	0	1
KIT	185	5	0	0	1
KRAS	662	73	0	0	1
LRP1B	4	2	0	0	1
LRRC7	1	1	0	0	1
LYST	1	1	0	0	1
MAGEB16	1	2	0	0	1
MAP2K4	1	17	2	11	0.557508
MAP2K5_ENST00000178640	1	1	0	1	1
MED12	2	2	0	0	1
MET	4	3	0	0	1
MKRN3	1	1	0	0	1
MLH1	2	3	3	8	1
MLL	1	2	0	1	1
MLL2	2	2	4	1	0.52381
MLL2_ENST00000301067	0	0	3	1	1
MLL3	2	4	0	3	0.5
MMRN1	2	1	0	0	1
MSH2	0	4	2	7	1
MSH6	3	7	1	12	0.280632
MTA1	1	1	0	0	1
MUC16	4	0	0	1	0.2
MUC17	1	1	0	0	1
MYD88	7	1	0	0	1
MYH9	1	1	0	0	1
MYO3A	1	3	1	2	1
N4BP2	1	1	0	0	1
NANOG	1	1	0	0	1
NAV3	1	1	0	0	1
NF1	14	17	29	15	0.0981973
NF2	42	8	196	16	0.0965824
NFE2L2	4	3	0	0	1
NLGN1	1	1	0	0	1
NLRP10	1	2	0	0	1
NOS2	1	1	0	0	1
NOTCH1	8	12	2	12	0.141263
NOTCH2	1	0	0	1	1
NOTCH4	2	2	0	0	1
NRAS	193	29	0	0	1
NTRK3	1	2	0	0	1
NUP214	1	2	0	0	1
OBSCN	2	3	0	0	1
OBSCN_ENST00000359599	1	1	0	0	1
ODZ1	2	3	0	0	1
OR4D11	1	1	0	0	1
OR51I2	1	1	0	0	1
OR8B12	1	1	0	0	1
PABPC5	1	1	0	0	1
PADI3	1	1	0	0	1
PAK7	2	1	0	0	1
PALLD	1	1	0	0	1
PAPPA2	1	1	0	0	1
PBRM1	0	0	2	1	1
PCDHA5_ENST00000529859	1	1	0	0	1
PCDHA7	1	1	0	0	1
PCDHA7_ENST00000525929	1	1	0	0	1
PCDHAC2	2	2	0	1	1
PDZRN3	1	1	0	0	1
PIK3CA	28	20	1	0	1
PIK3CG	1	2	1	0	1
PIK3R1	3	10	1	3	1
PRDM1	4	1	17	3	1
PSG6	1	1	0	0	1
PTCH1	26	1	61	0	0.306818
PTEN	56	68	85	102	1
PTPRO	1	1	0	0	1
PTPRT	1	2	0	0	1
RAB11FIP1	1	1	0	0	1
RANBP6	1	1	0	0	1
RB1	10	34	16	65	0.817955
RBM10	1	1	0	0	1
RBM47	1	1	2	0	1
RBM47_ENST00000381793	2	1	0	0	1
REST	3	1	0	0	1
RFX2	1	1	0	0	1
RGSL1	1	1	0	0	1
RP1L1	1	1	0	0	1
RUNX1	45	2	22	3	0.333624
SCN2A	1	1	0	0	1
SERPINA6	1	1	0	0	1
SETD2	2	3	1	4	1
SF3B1	0	1	1	0	1
SFMBT2	3	1	0	2	0.4
SGMS2	1	1	0	0	1
SHROOM2	1	2	0	0	1
SIGLEC1	2	1	0	0	1
SIGLEC8	3	1	0	0	1
SLC8A3	1	1	0	0	1
SMAD4	91	46	43	51	0.00273641
SMARCA4	6	13	1	20	0.039501
SMARCAD1	1	1	0	0	1
SMARCB1	29	3	148	16	1
SMG1	1	1	0	0	1
SMO	1	2	0	0	1
SNTG2	1	1	0	0	1
SOCS1	4	6	0	5	0.230769
SORL1	1	2	0	0	1
SPEN	0	2	1	1	1
SPHKAP	1	1	0	0	1
STAB1	1	1	0	0	1
STAG2	0	2	1	0	0.333333
STK11	21	15	16	42	0.0045624
STK32C	0	1	1	0	1
TACC2	1	1	0	0	1
TAF1	2	2	0	0	1
TAF1L	3	1	0	0	1
TAOK3	1	1	0	0	1
TBX15	1	1	0	0	1
TBX22	1	1	0	0	1
TF	1	1	0	0	1
TG	3	2	0	0	1
TGFBR2	1	1	1	0	1
TNFAIP3	7	1	62	7	1
TP53	145	390	39	110	0.91684
TP53_ENST00000269305	17	1	2	0	1
TP53_ENST00000413465	11	3	2	0	1
TP53_ENST00000414315	4	2	1	0	1
TP53_ENST00000545858	7	2	1	0	1
TP63	1	1	0	0	1
TRPM4	1	1	0	0	1
TRRAP	1	2	0	0	1
TTN	2	7	0	1	1
TTN_ENST00000342175	2	1	0	0	1
TTN_ENST00000356127	2	4	0	1	1
TTN_ENST00000359218	2	1	0	0	1
TTN_ENST00000360870	2	2	0	0	1
USH2A	1	1	0	0	1
USP26	1	1	1	1	1
VCAN	2	3	0	0	1
VHL	162	10	222	10	0.49691
VIM	1	1	0	0	1
VPS13A	0	1	1	0	1
WDR93	1	2	0	0	1
WNK4	0	1	1	0	1
WT1	35	0	76	3	0.551554
ZBTB33	0	1	1	0	1
ZNF33A	1	0	0	1	1
ZNF454	1	0	0	1	1
