# Supplementary material for: Different mutational characteristics of TSG in cell lines and surgical specimens
Source: Tumour Biol. 2014 Aug 14;35(11):11311–8. doi: 10.1007/s13277-014-2444-5 (PMC4244698; doi:10.1007/s13277-014-2444-5)
Supplement: Supplementary file 8 — (XLS 35 KB) [file 13277_2014_2444_MOESM8_ESM.xls]

## Sheet: Sheet1
Supplementary Table 8
A complete comparison of homo/heterozygous mutation occurrence (HO/HE) and occurrence of mutations resulting in modified protein or lack of protein (MS/NS) in human cancer cell lines and surgical samples. TS – tumor sample; CL – cell line; MS – mutation resulting in modified protein; NS – mutation resulting in lack of protein; HO – homozygous mutation; HE – heterozygous mutation
Gene name	NS-HE TS	NS-HE TS	NS-HO TS	NS-HO CL	p-value
ADAM33	2	1	0	0	1
AKAP9	4	1	0	0	1
ALOXE3	2	0	0	1	0.333333
ANK3	1	1	0	0	1
APC	55	6	108	54	0.000312834
APOB	2	2	1	0	1
ARID1A	17	6	10	1	0.384385
ASXL1	170	6	1	0	1
ATF7IP	0	0	1	1	1
ATM	7	0	13	1	1
ATP13A5	1	2	0	0	1
ATRX	0	0	2	1	1
AXIN1	4	0	15	1	1
BAP1	2	4	16	2	0.0178609
BCORL1	1	0	0	1	1
BRCA1	1	0	14	5	1
BRCA2	2	3	6	8	1
BRCA2_ENST00000544455	1	1	0	0	1
C13orf40	0	1	1	0	1
CDC42BPA	1	0	0	1	1
CDH1	3	0	22	11	0.537815
CDKN2A	33	1	595	525	3.9315e-08
CDKN2C	1	0	0	11	0.0833333
CEBPA	152	1	25	0	1
CHD8	1	1	0	0	1
CLSPN	1	1	0	0	1
CNTLN	1	1	0	0	1
CREBBP	5	2	2	0	1
CSMD3	1	0	0	1	1
CTNNA3	1	1	0	0	1
DAXX	0	1	4	0	0.2
DNAH5	2	0	0	2	0.333333
ENPP1	1	1	0	0	1
EP300	0	4	2	8	1
F8	1	1	0	0	1
FAM123B	14	0	45	5	0.577127
FANCD2	2	1	0	0	1
FBXW7	8	7	5	3	1
FGFR2	1	0	0	1	1
FLG2	1	1	0	0	1
GABRA3	1	0	0	1	1
GABRG1	1	1	0	0	1
GATA3	7	1	0	0	1
GEN1	2	1	0	0	1
GPRASP1	1	0	0	1	1
IDH1	1	2	1	0	1
IKBKB	1	1	0	0	1
ITSN2	0	1	1	0	1
JAK1	1	1	0	4	0.333333
KDM6A	1	3	2	29	0.313216
KNTC1	1	1	0	0	1
LAMC2	1	1	0	0	1
LRP1	2	1	0	0	1
LRP1B	2	2	0	0	1
MAP2K4	1	0	2	11	0.214286
MEF2C	1	1	0	0	1
MEFV	1	0	0	1	1
MLH1	0	0	3	8	1
MLL	1	0	0	1	1
MLL2	8	1	4	1	1
MLL2_ENST00000301067	0	0	3	1	1
MLL3	10	4	0	3	0.0514706
MPL	1	1	0	0	1
MSH2	3	2	2	7	0.265734
MSH6	8	0	1	12	4.42282e-05
MYO3A	0	0	1	2	1
NF1	31	3	29	15	0.0134427
NF2	2	0	196	16	1
NOTCH1	163	20	2	12	3.28388e-09
NOTCH2	6	2	0	1	0.333333
NPM1	1398	2	0	0	1
NUP98	1	2	0	0	1
OR52A5	1	1	0	0	1
PBRM1	5	4	2	1	1
PBRM1_ENST00000296302	5	4	0	1	1
PBRM1_ENST00000356770	5	4	0	0	1
PER1	1	1	0	0	1
PHOX2B	3	1	0	0	1
PIK3R1	18	5	1	3	0.0646154
PLXNB1	1	1	0	0	1
POC5	1	0	0	1	1
PRDM1	2	2	17	3	0.179277
PTEN	67	6	85	102	5.07522e-13
RB1	16	2	16	65	5.43794e-08
RUNX1	55	1	22	3	0.0850193
SAMD9	2	1	0	0	1
SETD2	0	1	1	4	1
SETD2_ENST00000409792	0	1	1	0	1
SGK1	1	1	0	0	1
SMAD4	17	5	43	51	0.00913911
SMARCA4	1	1	1	20	0.16996
SMARCB1	1	0	148	16	1
SMURF2	1	1	0	0	1
SOCS1	4	2	0	5	0.0606061
SOS1	2	1	0	0	1
SP1	1	1	0	0	1
SPEN	0	0	1	1	1
STK11	18	1	16	42	1.90303e-07
SYNE1	1	1	0	0	1
TCF12	1	1	0	0	1
TET2	211	3	106	0	0.553468
TGFBR1	1	1	0	0	1
TGFBR2	5	1	1	0	1
TNFAIP3	7	1	62	7	1
TP53	41	14	39	110	5.66594e-10
TPO	1	1	0	0	1
TRIM58	1	1	0	0	1
TSC1	1	0	0	2	0.333333
TTN	1	0	0	1	1
TTN_ENST00000356127	2	0	0	1	0.333333
USP26	1	0	1	1	1
VEPH1	1	1	0	0	1
VHL	12	3	222	10	0.0359813
VPS13A	0	1	1	0	1
WT1	85	3	76	3	1
ZMYM4	1	1	0	0	1
